# Supplementary material for: Bright luminescent lithium and magnesium carbene complexes
Source: Chem Sci. 2021 Apr 15;12(21):7401–10. doi: 10.1039/d1sc00846c (PMC8171342; doi:10.1039/d1sc00846c)
Supplement: SC-012-D1SC00846C-s002 [file SC-012-D1SC00846C-s002.cif]

# Electronic Supplementary Material (ESI) for Chemical Science.
# This journal is © The Royal Society of Chemistry 2021

####################################################################### 
# 
# This file contains crystal structure data downloaded from the 
# Cambridge Structural Database (CSD) hosted by the Cambridge 
# Crystallographic Data Centre (CCDC).
# 
# Full information about CCDC data access policies and citation 
# guidelines are available at http://www.ccdc.cam.ac.uk/access/V1 
# 
# Audit and citation data items may have been added by the CCDC. 
# Please retain this information to preserve the provenance of 
# this file and to allow appropriate attribution of the data. 
# 
#######################################################################

data_3
_database_code_depnum_ccdc_archive 'CCDC 1953709'
loop_
_audit_author_name
_audit_author_address
'Regine Herbst-Irmer'
;University of Goettingen
Germany
;
_audit_update_record             
;
2021-02-03 deposited with the CCDC.	2021-04-15 downloaded from the CCDC.
;

_audit_creation_method           SHELXL-2018/3
_shelx_SHELXL_version_number     2018/3
_chemical_name_systematic        ?
_chemical_name_common            ?
_chemical_melting_point          ?
_chemical_formula_moiety         'C32 H41 N7, 4(C H Cl3), 2(I)'
_chemical_formula_sum            'C36 H45 Cl12 I2 N7'
_chemical_formula_weight         1254.99

loop_
_atom_type_symbol
_atom_type_description
_atom_type_scat_dispersion_real
_atom_type_scat_dispersion_imag
_atom_type_scat_source
C C 0.0033 0.0016 'International Tables Vol C Tables 4.2.6.8 and 6.1.1.4'
H H 0.0000 0.0000 'International Tables Vol C Tables 4.2.6.8 and 6.1.1.4'
N N 0.0061 0.0033 'International Tables Vol C Tables 4.2.6.8 and 6.1.1.4'
Cl Cl 0.1484 0.1585 'International Tables Vol C Tables 4.2.6.8 and 6.1.1.4'
I I -0.4742 1.8119 'International Tables Vol C Tables 4.2.6.8 and 6.1.1.4'

_space_group_crystal_system      orthorhombic
_space_group_IT_number           57
_space_group_name_H-M_alt        'P b c m'
_space_group_name_Hall           '-P 2c 2b'

_shelx_space_group_comment       
;
The symmetry employed for this shelxl refinement is uniquely defined
by the following loop, which should always be used as a source of
symmetry information in preference to the above space-group names.
They are only intended as comments.
;

loop_
_space_group_symop_operation_xyz
'x, y, z'
'-x, -y, z+1/2'
'-x, y+1/2, -z+1/2'
'x, -y+1/2, -z'
'-x, -y, -z'
'x, y, -z-1/2'
'x, -y-1/2, z-1/2'
'-x, y-1/2, z'

_cell_length_a                   12.486(2)
_cell_length_b                   27.199(3)
_cell_length_c                   13.881(2)
_cell_angle_alpha                90
_cell_angle_beta                 90
_cell_angle_gamma                90
_cell_volume                     4714.1(11)
_cell_formula_units_Z            4
_cell_measurement_temperature    100(2)
_cell_measurement_reflns_used    9957
_cell_measurement_theta_max      23.0635
_cell_measurement_theta_min      2.2145

_exptl_crystal_description       block
_exptl_crystal_colour            Yellow
_exptl_crystal_density_meas      ?
_exptl_crystal_density_method    ?
_exptl_crystal_density_diffrn    1.768
_exptl_crystal_F_000             2480
_exptl_transmission_factor_min   0.6888
_exptl_transmission_factor_max   0.7426
_exptl_crystal_size_max          0.116
_exptl_crystal_size_mid          0.088
_exptl_crystal_size_min          0.053
_exptl_absorpt_coefficient_mu    2.051
_shelx_estimated_absorpt_T_min   0.797
_shelx_estimated_absorpt_T_max   0.899
_exptl_absorpt_correction_type   multi-scan
_exptl_absorpt_correction_T_min  ?
_exptl_absorpt_correction_T_max  ?
_exptl_absorpt_process_details   SADABS-2016/2
_exptl_absorpt_special_details   ?
_diffrn_ambient_temperature      100(2)
_diffrn_radiation_wavelength     0.71073
_diffrn_radiation_type           MoK\a
_diffrn_source                   'BRUKER Rotating Anode'
_diffrn_measurement_device_type  'Bruker Smart APEX II Ultra'
_diffrn_measurement_method       'omega scans'
_diffrn_detector_area_resol_mean ?
_diffrn_reflns_number            106086
_diffrn_reflns_av_unetI/netI     0.0185
_diffrn_reflns_av_R_equivalents  0.0597
_diffrn_reflns_limit_h_min       -14
_diffrn_reflns_limit_h_max       14
_diffrn_reflns_limit_k_min       -32
_diffrn_reflns_limit_k_max       32
_diffrn_reflns_limit_l_min       -16
_diffrn_reflns_limit_l_max       16
_diffrn_reflns_theta_min         1.631
_diffrn_reflns_theta_max         25.105
_diffrn_reflns_theta_full        25.105
_diffrn_measured_fraction_theta_max 0.999
_diffrn_measured_fraction_theta_full 0.999
_diffrn_reflns_Laue_measured_fraction_max 0.999
_diffrn_reflns_Laue_measured_fraction_full 0.999
_diffrn_reflns_point_group_measured_fraction_max 0.999
_diffrn_reflns_point_group_measured_fraction_full 0.999
_reflns_number_total             4390
_reflns_number_gt                3648
_reflns_threshold_expression     'I > 2\s(I)'
_reflns_Friedel_coverage         0.000
_reflns_Friedel_fraction_max     .
_reflns_Friedel_fraction_full    .

_reflns_special_details          
;
 Reflections were merged by SHELXL according to the crystal
 class for the calculation of statistics and refinement.
 
 _reflns_Friedel_fraction is defined as the number of unique
 Friedel pairs measured divided by the number that would be
 possible theoretically, ignoring centric projections and
 systematic absences.
;

_computing_data_collection       'APEX2 v2012.2'
_computing_cell_refinement       'SAINT V8.38A'
_computing_data_reduction        'SAINT V8.38A'
_computing_structure_solution    
'SHELXT(G.M.Sheldrick,Acta Cryst.(2015)A71,3-8)'
_computing_structure_refinement  'SHELXL-2018/3 (Sheldrick, 2018)'
_computing_molecular_graphics    'XP Version 5.1'
_computing_publication_material  'XP Version 5.1'
_refine_special_details          ?
_refine_ls_structure_factor_coef Fsqd
_refine_ls_matrix_type           full
_refine_ls_weighting_scheme      calc
_refine_ls_weighting_details     
'w=1/[\s^2^(Fo^2^)+(0.0708P)^2^+20.0770P] where P=(Fo^2^+2Fc^2^)/3'
_atom_sites_solution_primary     ?
_atom_sites_solution_secondary   ?
_atom_sites_solution_hydrogens   mixed
_refine_ls_hydrogen_treatment    mixed
_refine_ls_extinction_method     none
_refine_ls_extinction_coef       .
_refine_ls_number_reflns         4390
_refine_ls_number_parameters     455
_refine_ls_number_restraints     1042
_refine_ls_R_factor_all          0.0589
_refine_ls_R_factor_gt           0.0462
_refine_ls_wR_factor_ref         0.1350
_refine_ls_wR_factor_gt          0.1236
_refine_ls_goodness_of_fit_ref   1.052
_refine_ls_restrained_S_all      1.132
_refine_ls_shift/su_max          0.001
_refine_ls_shift/su_mean         0.000

loop_
_atom_site_label
_atom_site_type_symbol
_atom_site_fract_x
_atom_site_fract_y
_atom_site_fract_z
_atom_site_U_iso_or_equiv
_atom_site_adp_type
_atom_site_occupancy
_atom_site_site_symmetry_order
_atom_site_calc_flag
_atom_site_refinement_flags_posn
_atom_site_refinement_flags_adp
_atom_site_refinement_flags_occupancy
_atom_site_disorder_assembly
_atom_site_disorder_group
I1 I 0.94221(4) 0.72924(2) 0.750000 0.03532(17) Uani 1 2 d S T P . .
I2 I 0.08789(5) 0.54425(2) 0.250000 0.04247(18) Uani 1 2 d S T P . .
N10 N 0.2039(5) 0.4812(2) 0.750000 0.0335(13) Uani 1 2 d DS TU P . .
H10 H 0.159(5) 0.456(2) 0.750000 0.05(2) Uiso 1 2 d DS . P . .
C13 C 0.2478(4) 0.50407(18) 0.6694(4) 0.0349(11) Uani 1 1 d . U . . .
C18 C 0.2299(4) 0.49606(19) 0.5723(4) 0.0383(12) Uani 1 1 d . U . . .
C17 C 0.2847(5) 0.5238(2) 0.5045(5) 0.0492(14) Uani 1 1 d . U . . .
H17 H 0.271236 0.518355 0.437970 0.059 Uiso 1 1 calc R U . . .
C16 C 0.3592(5) 0.5596(3) 0.5312(5) 0.0576(17) Uani 1 1 d . U . . .
C15 C 0.3764(5) 0.5673(2) 0.6285(5) 0.0516(15) Uani 1 1 d . U . . .
H15 H 0.426582 0.591524 0.648461 0.062 Uiso 1 1 calc R U . . .
C14 C 0.3207(4) 0.53985(19) 0.6981(4) 0.0407(12) Uani 1 1 d . U . . .
C7 C 0.4216(6) 0.5878(3) 0.4541(6) 0.083(2) Uani 1 1 d D U . . .
C26 C 0.5300(11) 0.6024(7) 0.4896(12) 0.103(4) Uani 0.542(8) 1 d D U P A 2
H26A H 0.561972 0.574975 0.525147 0.155 Uiso 0.542(8) 1 calc R U P A 2
H26B H 0.575715 0.610847 0.434603 0.155 Uiso 0.542(8) 1 calc R U P A 2
H26C H 0.523395 0.630969 0.532185 0.155 Uiso 0.542(8) 1 calc R U P A 2
C27 C 0.4599(14) 0.5480(5) 0.3757(11) 0.088(4) Uani 0.542(8) 1 d D U P A 2
H27A H 0.505259 0.523313 0.406971 0.132 Uiso 0.542(8) 1 calc R U P A 2
H27B H 0.397043 0.531881 0.347519 0.132 Uiso 0.542(8) 1 calc R U P A 2
H27C H 0.500653 0.564512 0.324766 0.132 Uiso 0.542(8) 1 calc R U P A 2
C28 C 0.3565(11) 0.6214(5) 0.3992(11) 0.072(3) Uani 0.542(8) 1 d D U P A 2
H28A H 0.288631 0.605516 0.382387 0.109 Uiso 0.542(8) 1 calc R U P A 2
H28B H 0.342129 0.650902 0.437768 0.109 Uiso 0.542(8) 1 calc R U P A 2
H28C H 0.394449 0.630780 0.340186 0.109 Uiso 0.542(8) 1 calc R U P A 2
C27A C 0.4249(17) 0.6434(5) 0.4884(14) 0.088(4) Uani 0.458(8) 1 d D U P A 1
H27D H 0.351613 0.655973 0.494501 0.132 Uiso 0.458(8) 1 calc R U P A 1
H27E H 0.460998 0.645522 0.550994 0.132 Uiso 0.458(8) 1 calc R U P A 1
H27F H 0.464087 0.663180 0.441054 0.132 Uiso 0.458(8) 1 calc R U P A 1
C28A C 0.5305(11) 0.5732(6) 0.4475(14) 0.072(3) Uani 0.458(8) 1 d D U P A 1
H28D H 0.560792 0.570192 0.512387 0.087 Uiso 0.458(8) 1 calc R U P A 1
H28E H 0.535074 0.541360 0.414587 0.087 Uiso 0.458(8) 1 calc R U P A 1
H28F H 0.570895 0.597824 0.411009 0.087 Uiso 0.458(8) 1 calc R U P A 1
C26A C 0.3609(15) 0.5944(9) 0.3621(12) 0.103(4) Uani 0.458(8) 1 d D U P A 1
H26D H 0.287251 0.604522 0.376620 0.155 Uiso 0.458(8) 1 calc R U P A 1
H26E H 0.395660 0.619798 0.322893 0.155 Uiso 0.458(8) 1 calc R U P A 1
H26F H 0.359839 0.563334 0.326470 0.155 Uiso 0.458(8) 1 calc R U P A 1
N1 N 0.1560(4) 0.45880(14) 0.5422(3) 0.0355(10) Uani 1 1 d . U . . .
N3 N 0.1412(4) 0.41963(16) 0.5975(3) 0.0400(10) Uani 1 1 d . U . . .
N5 N 0.0692(4) 0.39362(16) 0.5514(3) 0.0396(11) Uani 1 1 d . U . . .
C1 C 0.0941(5) 0.45709(18) 0.4618(4) 0.0404(13) Uani 1 1 d . U . . .
H1 H 0.091034 0.480761 0.411592 0.048 Uiso 1 1 calc R U . . .
C3 C 0.0378(5) 0.41470(19) 0.4681(4) 0.0398(13) Uani 1 1 d . U . . .
C6 C -0.0428(5) 0.3896(2) 0.4054(5) 0.0552(17) Uani 1 1 d . U . . .
H6A H -0.005670 0.373610 0.350640 0.066 Uiso 1 1 calc R U . . .
H6B H -0.092997 0.414282 0.378889 0.066 Uiso 1 1 calc R U . . .
C8 C -0.1047(6) 0.3515(3) 0.4611(6) 0.068(2) Uani 1 1 d . U . . .
H8A H -0.155356 0.368060 0.505286 0.081 Uiso 1 1 calc R U . . .
H8B H -0.146876 0.331075 0.415786 0.081 Uiso 1 1 calc R U . . .
C10 C -0.0309(6) 0.3190(2) 0.5182(4) 0.0529(15) Uani 1 1 d . U . . .
H10A H 0.021609 0.303576 0.474210 0.063 Uiso 1 1 calc R U . . .
H10B H -0.073065 0.292472 0.548922 0.063 Uiso 1 1 calc R U . . .
C12 C 0.0283(6) 0.3477(2) 0.5952(4) 0.0491(15) Uani 1 1 d . U . . .
H12A H -0.020711 0.355477 0.649206 0.059 Uiso 1 1 calc R U . . .
H12B H 0.088489 0.327877 0.620700 0.059 Uiso 1 1 calc R U . . .
C1S C 0.427(3) 0.7250(14) 0.934(3) 0.146(8) Uani 0.12 1 d D U P B -3
H1S H 0.394332 0.745061 0.986956 0.176 Uiso 0.12 1 calc R U P B -3
Cl1 Cl 0.427(3) 0.6647(12) 0.978(3) 0.166(10) Uani 0.12 1 d D U P B -3
Cl2 Cl 0.344(2) 0.7337(11) 0.835(2) 0.138(6) Uani 0.12 1 d D U P B -3
Cl3 Cl 0.555(3) 0.7499(16) 0.919(3) 0.127(6) Uani 0.12 1 d D U P B -3
C2S C 0.2400(15) 0.7296(4) 0.7680(10) 0.088(4) Uani 0.37 1 d D U P C -4
H2S H 0.160255 0.726944 0.771550 0.105 Uiso 0.37 1 calc R U P C -4
Cl4 Cl 0.2747(10) 0.7691(4) 0.6736(8) 0.115(3) Uani 0.37 1 d D U P C -4
Cl5 Cl 0.2944(4) 0.6707(2) 0.7443(18) 0.073(2) Uani 0.37 1 d D U P C -4
Cl6 Cl 0.2894(11) 0.7512(4) 0.8796(8) 0.095(4) Uani 0.37 1 d D U P C -4
C3S C 0.7293(10) 0.6380(4) 0.7059(8) 0.048(3) Uani 0.43 1 d D U P D -1
H3S H 0.783723 0.660662 0.734534 0.057 Uiso 0.43 1 calc R U P D -1
Cl7 Cl 0.7635(3) 0.57683(12) 0.7358(7) 0.0528(18) Uani 0.43 1 d D U P D -1
Cl8 Cl 0.6025(4) 0.65184(18) 0.7556(13) 0.075(2) Uani 0.43 1 d D U P D -1
Cl9 Cl 0.7312(3) 0.64473(14) 0.5801(2) 0.0476(8) Uani 0.43 1 d D U P D -1
C4S C 0.6832(17) 0.6215(6) 0.698(2) 0.066(4) Uani 0.17 1 d D U P E -2
H4S H 0.704326 0.619190 0.628828 0.080 Uiso 0.17 1 calc R U P E -2
Cl10 Cl 0.6600(6) 0.5617(3) 0.738(2) 0.043(4) Uani 0.17 1 d D U P E -2
Cl11 Cl 0.7923(6) 0.6450(2) 0.760(2) 0.029(3) Uani 0.17 1 d D U P E -2
Cl12 Cl 0.5727(16) 0.6607(8) 0.7041(17) 0.133(6) Uani 0.17 1 d D U P E -2
C5S C 0.6660(10) 0.7890(5) 0.7598(11) 0.091(4) Uani 0.45 1 d D U P F -5
H5S H 0.715306 0.764379 0.729834 0.109 Uiso 0.45 1 calc R U P F -5
Cl13 Cl 0.5402(4) 0.7805(2) 0.7107(5) 0.103(2) Uani 0.45 1 d D U P F -5
Cl14 Cl 0.7110(3) 0.84578(15) 0.7304(8) 0.102(3) Uani 0.45 1 d D U P F -5
Cl15 Cl 0.6706(5) 0.7809(2) 0.8841(4) 0.1049(17) Uani 0.45 1 d D U P F -5
C6S C 0.7039(18) 0.7417(6) 0.9306(19) 0.119(5) Uani 0.28 1 d D U P G -6
H6S H 0.751374 0.745574 0.873064 0.142 Uiso 0.28 1 calc R U P G -6
Cl16 Cl 0.7197(8) 0.6808(4) 0.9677(11) 0.130(4) Uani 0.28 1 d D U P G -6
Cl17 Cl 0.7518(8) 0.7832(5) 1.0155(9) 0.127(4) Uani 0.28 1 d D U P G -6
Cl18 Cl 0.5755(10) 0.7591(6) 0.8921(12) 0.116(4) Uani 0.28 1 d D U P G -6
C7S C 0.234(3) 0.7440(8) 0.7035(18) 0.099(5) Uani 0.18 1 d D U P H -7
H7S H 0.158273 0.732185 0.699845 0.118 Uiso 0.18 1 calc R U P H -7
Cl19 Cl 0.290(3) 0.7429(11) 0.5868(15) 0.096(6) Uani 0.18 1 d D U P H -7
Cl20 Cl 0.3070(14) 0.7039(7) 0.7777(13) 0.123(4) Uani 0.18 1 d D U P H -7
Cl21 Cl 0.2345(10) 0.8050(4) 0.747(3) 0.114(4) Uani 0.18 1 d D U P H -7

loop_
_atom_site_aniso_label
_atom_site_aniso_U_11
_atom_site_aniso_U_22
_atom_site_aniso_U_33
_atom_site_aniso_U_23
_atom_site_aniso_U_13
_atom_site_aniso_U_12
I1 0.0360(3) 0.0300(3) 0.0400(3) 0.000 0.000 0.00185(18)
I2 0.0557(3) 0.0326(3) 0.0390(3) 0.000 0.000 0.0050(2)
N10 0.041(4) 0.033(3) 0.026(3) 0.000 0.000 0.002(3)
C13 0.039(3) 0.032(3) 0.034(3) 0.003(2) 0.007(2) 0.006(2)
C18 0.048(3) 0.034(3) 0.033(3) 0.001(2) 0.004(2) 0.004(2)
C17 0.054(4) 0.056(4) 0.038(3) 0.008(3) 0.011(3) -0.001(3)
C16 0.051(4) 0.064(4) 0.057(4) 0.014(3) 0.010(3) -0.013(3)
C15 0.046(3) 0.055(4) 0.054(4) 0.006(3) 0.003(3) -0.008(3)
C14 0.038(3) 0.041(3) 0.043(3) 0.002(2) 0.003(2) 0.000(2)
C7 0.071(5) 0.110(6) 0.066(5) 0.027(4) 0.017(4) -0.035(4)
C26 0.091(7) 0.139(13) 0.080(8) 0.040(7) 0.034(6) -0.024(8)
C27 0.107(9) 0.071(7) 0.086(8) 0.028(6) 0.054(7) 0.015(6)
C28 0.090(7) 0.051(6) 0.076(8) 0.018(5) 0.043(6) 0.001(5)
C27A 0.107(9) 0.071(7) 0.086(8) 0.028(6) 0.054(7) 0.015(6)
C28A 0.090(7) 0.051(6) 0.076(8) 0.018(5) 0.043(6) 0.001(5)
C26A 0.091(7) 0.139(13) 0.080(8) 0.040(7) 0.034(6) -0.024(8)
N1 0.053(3) 0.030(2) 0.023(2) -0.0011(17) 0.0058(19) 0.0069(19)
N3 0.058(3) 0.034(2) 0.028(2) 0.0003(18) 0.000(2) -0.003(2)
N5 0.058(3) 0.034(2) 0.027(2) -0.0073(19) 0.003(2) 0.003(2)
C1 0.061(4) 0.029(3) 0.031(3) -0.002(2) -0.003(3) 0.015(2)
C3 0.053(3) 0.036(3) 0.030(3) -0.007(2) -0.005(2) 0.018(2)
C6 0.067(4) 0.049(3) 0.050(4) -0.014(3) -0.020(3) 0.023(3)
C8 0.052(4) 0.084(5) 0.068(5) -0.021(4) 0.000(4) -0.008(4)
C10 0.069(4) 0.049(3) 0.041(3) -0.009(3) 0.005(3) -0.019(3)
C12 0.075(4) 0.039(3) 0.033(3) -0.005(2) 0.007(3) -0.014(3)
C1S 0.129(15) 0.140(15) 0.170(16) -0.017(15) 0.003(15) 0.003(14)
Cl1 0.157(19) 0.145(18) 0.20(2) -0.017(16) -0.008(18) 0.001(15)
Cl2 0.120(10) 0.126(11) 0.168(12) -0.019(10) 0.009(10) -0.004(10)
Cl3 0.110(10) 0.132(11) 0.138(12) -0.015(10) 0.013(10) 0.015(10)
C2S 0.066(7) 0.073(7) 0.124(9) 0.006(8) 0.004(8) -0.005(6)
Cl4 0.103(6) 0.100(6) 0.142(8) 0.047(5) -0.004(6) -0.021(5)
Cl5 0.070(2) 0.082(3) 0.067(5) 0.014(6) -0.017(7) 0.019(2)
Cl6 0.068(5) 0.075(7) 0.143(10) -0.040(7) 0.016(8) -0.032(5)
C3S 0.048(6) 0.052(6) 0.043(6) -0.010(5) 0.012(5) -0.013(5)
Cl7 0.082(2) 0.0456(14) 0.030(6) 0.0004(16) 0.0050(19) 0.0079(14)
Cl8 0.071(3) 0.085(2) 0.069(5) -0.003(5) 0.033(5) 0.0169(19)
Cl9 0.0507(19) 0.0538(19) 0.0384(17) 0.0026(15) 0.0017(14) 0.0142(16)
C4S 0.068(7) 0.073(7) 0.057(7) -0.006(7) 0.007(7) 0.001(7)
Cl10 0.049(3) 0.052(3) 0.029(13) -0.004(5) 0.005(5) -0.008(3)
Cl11 0.039(3) 0.035(3) 0.012(10) 0.000(4) -0.001(4) 0.005(2)
Cl12 0.113(10) 0.151(10) 0.137(14) 0.004(11) -0.007(9) 0.013(9)
C5S 0.071(7) 0.085(7) 0.117(9) 0.034(10) -0.001(10) 0.019(6)
Cl13 0.073(3) 0.094(3) 0.142(6) 0.021(3) -0.016(3) 0.001(2)
Cl14 0.062(2) 0.071(2) 0.174(10) 0.070(5) -0.003(3) 0.0147(17)
Cl15 0.121(4) 0.110(4) 0.084(3) 0.011(3) 0.014(3) 0.039(3)
C6S 0.092(9) 0.130(10) 0.134(10) -0.006(10) 0.004(9) 0.005(9)
Cl16 0.072(6) 0.141(9) 0.176(11) 0.064(8) 0.011(7) 0.015(6)
Cl17 0.083(6) 0.162(10) 0.135(8) -0.087(8) 0.013(6) -0.029(6)
Cl18 0.093(7) 0.114(7) 0.140(10) -0.010(7) -0.016(7) -0.010(5)
C7S 0.082(8) 0.091(9) 0.124(10) 0.011(9) 0.001(9) -0.021(8)
Cl19 0.094(10) 0.088(10) 0.106(10) -0.006(8) -0.019(9) -0.018(8)
Cl20 0.105(7) 0.133(8) 0.131(10) 0.020(8) 0.005(7) -0.007(7)
Cl21 0.110(7) 0.120(7) 0.111(8) 0.008(13) 0.003(15) -0.059(6)

_geom_special_details            
;
 All esds (except the esd in the dihedral angle between two l.s. planes)
 are estimated using the full covariance matrix.  The cell esds are taken
 into account individually in the estimation of esds in distances, angles
 and torsion angles; correlations between esds in cell parameters are only
 used when they are defined by crystal symmetry.  An approximate (isotropic)
 treatment of cell esds is used for estimating esds involving l.s. planes.
;

loop_
_geom_bond_atom_site_label_1
_geom_bond_atom_site_label_2
_geom_bond_distance
_geom_bond_site_symmetry_2
_geom_bond_publ_flag
N10 H10 0.88(2) . ?
N10 C13 1.391(6) 6_557 ?
N10 C13 1.391(6) . ?
C13 C18 1.384(7) . ?
C13 C14 1.391(8) . ?
C18 C17 1.389(8) . ?
C18 N1 1.433(7) . ?
C17 C16 1.395(9) . ?
C16 C15 1.384(10) . ?
C16 C7 1.531(9) . ?
C15 C14 1.406(8) . ?
C14 C14 1.440(11) 6_557 ?
C7 C28A 1.420(12) . ?
C7 C28 1.441(12) . ?
C7 C26 1.494(13) . ?
C7 C26A 1.496(13) . ?
C7 C27A 1.586(13) . ?
C7 C27 1.608(12) . ?
N1 N3 1.326(6) . ?
N1 C1 1.358(7) . ?
N3 N5 1.311(6) . ?
N5 C3 1.349(7) . ?
N5 C12 1.481(7) . ?
C1 C3 1.353(8) . ?
C3 C6 1.496(8) . ?
C6 C8 1.507(10) . ?
C8 C10 1.502(10) . ?
C10 C12 1.515(8) . ?
C1S Cl3 1.749(16) . ?
C1S Cl1 1.750(15) . ?
C1S Cl2 1.752(16) . ?
C2S Cl4 1.749(13) . ?
C2S Cl6 1.768(13) . ?
C2S Cl5 1.770(12) . ?
C3S Cl9 1.755(10) . ?
C3S Cl8 1.767(11) . ?
C3S Cl7 1.768(10) . ?
C4S Cl11 1.730(15) . ?
C4S Cl12 1.745(15) . ?
C4S Cl10 1.746(15) . ?
C5S Cl14 1.693(11) . ?
C5S Cl13 1.728(11) . ?
C5S Cl15 1.740(14) . ?
C6S Cl17 1.737(14) . ?
C6S Cl16 1.745(14) . ?
C6S Cl18 1.756(14) . ?
C7S Cl20 1.755(15) . ?
C7S Cl19 1.763(15) . ?
C7S Cl21 1.766(15) . ?

loop_
_geom_angle_atom_site_label_1
_geom_angle_atom_site_label_2
_geom_angle_atom_site_label_3
_geom_angle
_geom_angle_site_symmetry_1
_geom_angle_site_symmetry_3
_geom_angle_publ_flag
H10 N10 C13 126.5(3) . 6_557 ?
H10 N10 C13 126.5(3) . . ?
C13 N10 C13 107.0(6) 6_557 . ?
C18 C13 C14 119.7(5) . . ?
C18 C13 N10 130.5(5) . . ?
C14 C13 N10 109.9(5) . . ?
C13 C18 C17 119.7(5) . . ?
C13 C18 N1 120.0(5) . . ?
C17 C18 N1 120.3(5) . . ?
C18 C17 C16 121.8(6) . . ?
C15 C16 C17 118.0(6) . . ?
C15 C16 C7 121.8(6) . . ?
C17 C16 C7 120.2(6) . . ?
C16 C15 C14 120.9(6) . . ?
C13 C14 C15 119.9(5) . . ?
C13 C14 C14 106.6(3) . 6_557 ?
C15 C14 C14 133.4(4) . 6_557 ?
C28 C7 C26 121.1(10) . . ?
C28A C7 C26A 117.7(12) . . ?
C28A C7 C16 113.1(9) . . ?
C28 C7 C16 113.6(8) . . ?
C26 C7 C16 111.4(8) . . ?
C26A C7 C16 113.5(9) . . ?
C28A C7 C27A 105.2(11) . . ?
C26A C7 C27A 98.9(12) . . ?
C16 C7 C27A 106.3(9) . . ?
C28 C7 C27 103.7(9) . . ?
C26 C7 C27 97.6(10) . . ?
C16 C7 C27 106.6(7) . . ?
N3 N1 C1 111.7(4) . . ?
N3 N1 C18 119.3(4) . . ?
C1 N1 C18 129.1(4) . . ?
N5 N3 N1 104.3(4) . . ?
N3 N5 C3 112.9(5) . . ?
N3 N5 C12 119.4(4) . . ?
C3 N5 C12 127.6(5) . . ?
C3 C1 N1 105.8(5) . . ?
N5 C3 C1 105.4(5) . . ?
N5 C3 C6 120.0(5) . . ?
C1 C3 C6 134.6(5) . . ?
C3 C6 C8 111.2(5) . . ?
C10 C8 C6 111.1(6) . . ?
C8 C10 C12 111.7(5) . . ?
N5 C12 C10 108.2(5) . . ?
Cl3 C1S Cl1 114(2) . . ?
Cl3 C1S Cl2 113.1(19) . . ?
Cl1 C1S Cl2 113.6(19) . . ?
Cl4 C2S Cl6 111.4(10) . . ?
Cl4 C2S Cl5 108.8(11) . . ?
Cl6 C2S Cl5 109.2(11) . . ?
Cl9 C3S Cl8 112.2(9) . . ?
Cl9 C3S Cl7 109.2(7) . . ?
Cl8 C3S Cl7 109.0(6) . . ?
Cl11 C4S Cl12 111.9(14) . . ?
Cl11 C4S Cl10 108.4(11) . . ?
Cl12 C4S Cl10 115.0(14) . . ?
Cl14 C5S Cl13 109.2(7) . . ?
Cl14 C5S Cl15 110.1(9) . . ?
Cl13 C5S Cl15 113.8(8) . . ?
Cl17 C6S Cl16 112.1(15) . . ?
Cl17 C6S Cl18 110.2(12) . . ?
Cl16 C6S Cl18 116.7(13) . . ?
Cl20 C7S Cl19 108.9(16) . . ?
Cl20 C7S Cl21 112.4(15) . . ?
Cl19 C7S Cl21 109.2(18) . . ?

loop_
_geom_hbond_atom_site_label_D
_geom_hbond_atom_site_label_H
_geom_hbond_atom_site_label_A
_geom_hbond_distance_DH
_geom_hbond_distance_HA
_geom_hbond_distance_DA
_geom_hbond_angle_DHA
_geom_hbond_site_symmetry_A
_geom_hbond_publ_flag
N10 H10 I2 0.88(2) 3.08(7) 3.709(7) 130(7) 5_566 yes
N10 H10 N3 0.88(2) 2.351(19) 2.811(6) 112.8(15) . yes
C1 H1 I2 0.95 2.83 3.778(5) 174.6 . yes

_refine_diff_density_max         1.608
_refine_diff_density_min         -1.117
_refine_diff_density_rms         0.121

_shelx_res_file                  
;
TITL ortho_a.res in Pbcm
    3.res
    created by SHELXL-2018/3 at 10:40:12 on 02-Feb-2021
REM Old TITL ortho in Pbcm
REM SHELXT solution in Pbcm
REM R1 0.196,  Rweak 0.009,  Alpha 0.038,  Orientation as input
REM Formula found by SHELXT:  C45 N13 Cl4 I2
CELL  0.71073  12.486  27.199  13.881   90.00   90.00   90.00
ZERR   4   0.002   0.003   0.002    0.00    0.00    0.00
LATT  1
SYMM -X, -Y, 1/2+Z
SYMM -X, 1/2+Y, 1/2-Z
SYMM X, 1/2-Y, -Z
SFAC C H N CL I
UNIT 144 180 28 48 8
TEMP -173.15
L.S. 10
SIZE 0.053 0.088 0.116
acta
BOND
bind n10 h10
LIST 4
FMAP 2
PLAN 20
sadi
htab
EQIV $2 -x, -y+1, -z+1
HTAB N10 I2_$2
HTAB N10 N3
HTAB C1 I2
RTAB tors c13 c18 n1 n3
omit 0 2 0
omit 1 2 0
omit 2 9 1
simu c1s > last 0.01
rigu c7 c26 c27 c28 c26a c27a c28a c1s > last 0.01
dfix n10 h10 0.88
WGHT    0.070800   20.077000
FVAR       0.05072   0.54250
I1    5    0.942210    0.729239    0.750000    10.50000    0.03596    0.03002 =
         0.03998    0.00000    0.00000    0.00185
I2    5    0.087889    0.544246    0.250000    10.50000    0.05572    0.03265 =
         0.03904    0.00000    0.00000    0.00499
N10   3    0.203941    0.481241    0.750000    10.50000    0.04115    0.03285 =
         0.02644    0.00000    0.00000    0.00194
H10   2    0.159057    0.456310    0.750000    10.50000    0.04602
C13   1    0.247809    0.504069    0.669442    11.00000    0.03908    0.03204 =
         0.03363    0.00271    0.00667    0.00627
C18   1    0.229869    0.496063    0.572331    11.00000    0.04789    0.03421 =
         0.03277    0.00144    0.00400    0.00417
C17   1    0.284749    0.523843    0.504457    11.00000    0.05365    0.05583 =
         0.03826    0.00792    0.01075   -0.00099
AFIX  43
H17   2    0.271236    0.518355    0.437970    11.00000   -1.20000
AFIX   0
C16   1    0.359176    0.559589    0.531169    11.00000    0.05148    0.06404 =
         0.05723    0.01393    0.00986   -0.01311
C15   1    0.376428    0.567325    0.628455    11.00000    0.04577    0.05485 =
         0.05418    0.00641    0.00306   -0.00822
AFIX  43
H15   2    0.426582    0.591524    0.648461    11.00000   -1.20000
AFIX   0
C14   1    0.320718    0.539846    0.698115    11.00000    0.03823    0.04075 =
         0.04299    0.00220    0.00348    0.00032
same c7 c27 c28 c26
same c7 c26a c27a c28a
C7    1    0.421617    0.587837    0.454075    11.00000    0.07108    0.11036 =
         0.06630    0.02670    0.01683   -0.03497
eadp c26 c26a
eadp c27 c27a
eadp c28 c28a
part 2 21
C26   1    0.529990    0.602409    0.489552    21.00000    0.09129    0.13904 =
         0.07974    0.03997    0.03372   -0.02384
AFIX  33
H26A  2    0.561972    0.574975    0.525147    21.00000   -1.50000
H26B  2    0.575715    0.610847    0.434603    21.00000   -1.50000
H26C  2    0.523395    0.630969    0.532185    21.00000   -1.50000
AFIX   0
C27   1    0.459880    0.547994    0.375675    21.00000    0.10734    0.07052 =
         0.08595    0.02827    0.05374    0.01515
AFIX  33
H27A  2    0.505259    0.523313    0.406971    21.00000   -1.50000
H27B  2    0.397043    0.531881    0.347519    21.00000   -1.50000
H27C  2    0.500653    0.564512    0.324766    21.00000   -1.50000
AFIX   0
C28   1    0.356498    0.621447    0.399216    21.00000    0.09016    0.05138 =
         0.07582    0.01785    0.04318    0.00140
AFIX  33
H28A  2    0.288631    0.605516    0.382387    21.00000   -1.50000
H28B  2    0.342129    0.650902    0.437768    21.00000   -1.50000
H28C  2    0.394449    0.630780    0.340186    21.00000   -1.50000
AFIX   0
part 1 -21
C27A  1    0.424892    0.643441    0.488440   -21.00000    0.10734    0.07052 =
         0.08595    0.02827    0.05374    0.01515
AFIX  33
H27D  2    0.351613    0.655973    0.494501   -21.00000   -1.50000
H27E  2    0.460998    0.645522    0.550994   -21.00000   -1.50000
H27F  2    0.464087    0.663180    0.441054   -21.00000   -1.50000
AFIX   0
C28A  1    0.530534    0.573166    0.447506   -21.00000    0.09016    0.05138 =
         0.07582    0.01785    0.04318    0.00140
AFIX  33
H28D  2    0.560792    0.570192    0.512387   -21.00000   -1.20000
H28E  2    0.535074    0.541360    0.414587   -21.00000   -1.20000
H28F  2    0.570895    0.597824    0.411009   -21.00000   -1.20000
AFIX   0
C26A  1    0.360850    0.594442    0.362080   -21.00000    0.09129    0.13904 =
         0.07974    0.03997    0.03372   -0.02384
AFIX  33
H26D  2    0.287251    0.604522    0.376620   -21.00000   -1.50000
H26E  2    0.395660    0.619798    0.322893   -21.00000   -1.50000
H26F  2    0.359839    0.563334    0.326470   -21.00000   -1.50000
AFIX   0
part 0
N1    3    0.155997    0.458804    0.542202    11.00000    0.05279    0.03045 =
         0.02325   -0.00107    0.00578    0.00688
N3    3    0.141224    0.419630    0.597514    11.00000    0.05800    0.03408 =
         0.02806    0.00025    0.00031   -0.00277
N5    3    0.069221    0.393617    0.551384    11.00000    0.05779    0.03402 =
         0.02690   -0.00730    0.00290    0.00311
C1    1    0.094143    0.457088    0.461836    11.00000    0.06116    0.02935 =
         0.03057   -0.00223   -0.00311    0.01504
AFIX  43
H1    2    0.091034    0.480761    0.411592    11.00000   -1.20000
AFIX   0
C3    1    0.037831    0.414698    0.468069    11.00000    0.05278    0.03625 =
         0.03024   -0.00720   -0.00490    0.01783
C6    1   -0.042760    0.389576    0.405365    11.00000    0.06730    0.04880 =
         0.04951   -0.01410   -0.02008    0.02293
AFIX  23
H6A   2   -0.005670    0.373610    0.350640    11.00000   -1.20000
H6B   2   -0.092997    0.414282    0.378889    11.00000   -1.20000
AFIX   0
C8    1   -0.104710    0.351466    0.461082    11.00000    0.05185    0.08360 =
         0.06781   -0.02078    0.00017   -0.00785
AFIX  23
H8A   2   -0.155356    0.368060    0.505286    11.00000   -1.20000
H8B   2   -0.146876    0.331075    0.415786    11.00000   -1.20000
AFIX   0
C10   1   -0.030942    0.319027    0.518205    11.00000    0.06865    0.04938 =
         0.04068   -0.00865    0.00456   -0.01862
AFIX  23
H10A  2    0.021609    0.303576    0.474210    11.00000   -1.20000
H10B  2   -0.073065    0.292472    0.548922    11.00000   -1.20000
AFIX   0
C12   1    0.028256    0.347663    0.595241    11.00000    0.07478    0.03932 =
         0.03313   -0.00531    0.00725   -0.01376
AFIX  23
H12A  2   -0.020711    0.355477    0.649206    11.00000   -1.20000
H12B  2    0.088489    0.327877    0.620700    11.00000   -1.20000
AFIX   0
REM sump 2.0 0.0000001 1 3 1 4 1 5 1 6 1 7 1 8 1 9
PART  -3 10.12
same c1s cl2 cl3 cl1
C1S   1    0.427327    0.724960    0.934441    10.12000    0.12934    0.13966 =
         0.16985   -0.01692    0.00273    0.00317
AFIX  13
H1S   2    0.394332    0.745061    0.986956    10.12000   -1.20000
AFIX   0
CL1   4    0.426646    0.664664    0.978493    10.12000    0.15676    0.14503 =
         0.19540   -0.01661   -0.00802    0.00100
CL2   4    0.343531    0.733747    0.834671    10.12000    0.11956    0.12646 =
         0.16803   -0.01940    0.00945   -0.00406
CL3   4    0.555200    0.749934    0.918562    10.12000    0.10970    0.13230 =
         0.13846   -0.01512    0.01265    0.01495
PART  -4 10.37
same c1s > cl3
C2S   1    0.240044    0.729550    0.767966    10.37000    0.06621    0.07283 =
         0.12364    0.00623    0.00371   -0.00476
AFIX  13
H2S   2    0.160255    0.726944    0.771550    10.37000   -1.20000
AFIX   0
CL4   4    0.274716    0.769095    0.673605    10.37000    0.10333    0.10043 =
         0.14235    0.04675   -0.00399   -0.02112
CL5   4    0.294425    0.670697    0.744287    10.37000    0.06971    0.08200 =
         0.06736    0.01418   -0.01669    0.01872
CL6   4    0.289429    0.751150    0.879590    10.37000    0.06782    0.07503 =
         0.14337   -0.03953    0.01553   -0.03230
PART  -1 10.43
same c1s > cl3
C3S   1    0.729279    0.638011    0.705869    10.43000    0.04773    0.05162 =
         0.04333   -0.00980    0.01232   -0.01330
AFIX  13
H3S   2    0.783723    0.660662    0.734534    10.43000   -1.20000
AFIX   0
CL7   4    0.763476    0.576828    0.735823    10.43000    0.08240    0.04558 =
         0.03041    0.00043    0.00503    0.00786
CL8   4    0.602532    0.651845    0.755587    10.43000    0.07066    0.08451 =
         0.06929   -0.00312    0.03334    0.01688
CL9   4    0.731211    0.644729    0.580115    10.43000    0.05066    0.05381 =
         0.03842    0.00259    0.00170    0.01418
PART  -2 10.17
same c1s > cl3
C4S   1    0.683239    0.621529    0.698175    10.17000    0.06817    0.07336 =
         0.05738   -0.00580    0.00737    0.00088
AFIX  13
H4S   2    0.704326    0.619190    0.628828    10.17000   -1.20000
AFIX   0
CL10  4    0.660027    0.561662    0.738458    10.17000    0.04875    0.05244 =
         0.02867   -0.00381    0.00492   -0.00844
CL11  4    0.792265    0.645011    0.759856    10.17000    0.03869    0.03478 =
         0.01250   -0.00014   -0.00063    0.00454
CL12  4    0.572746    0.660712    0.704142    10.17000    0.11270    0.15055 =
         0.13717    0.00412   -0.00729    0.01318
PART  -5 10.45
same c1s > cl3
C5S   1    0.666012    0.789005    0.759758    10.45000    0.07051    0.08548 =
         0.11676    0.03364   -0.00146    0.01944
AFIX  13
H5S   2    0.715306    0.764379    0.729834    10.45000   -1.20000
AFIX   0
CL13  4    0.540202    0.780549    0.710688    10.45000    0.07254    0.09366 =
         0.14189    0.02128   -0.01644    0.00062
CL14  4    0.711039    0.845779    0.730440    10.45000    0.06214    0.07098 =
         0.17417    0.06971   -0.00326    0.01469
CL15  4    0.670596    0.780899    0.884059    10.45000    0.12076    0.10971 =
         0.08410    0.01097    0.01372    0.03897
PART   0
part -6 10.28
SIMU
same c1s > cl3
C6S   1    0.703942    0.741684    0.930609    10.28000    0.09229    0.12972 =
         0.13421   -0.00612    0.00372    0.00510
AFIX  13
H6S   2    0.751374    0.745574    0.873064    10.28000   -1.20000
AFIX   0
CL16  4    0.719725    0.680824    0.967725    10.28000    0.07249    0.14060 =
         0.17610    0.06375    0.01076    0.01543
CL17  4    0.751833    0.783150    1.015518    10.28000    0.08336    0.16238 =
         0.13484   -0.08726    0.01281   -0.02862
CL18  4    0.575491    0.759098    0.892114    10.28000    0.09329    0.11417 =
         0.13984   -0.01043   -0.01599   -0.01020
part -7 10.18
same c1s > cl3
C7S   1    0.234030    0.743969    0.703481    10.18000    0.08153    0.09066 =
         0.12401    0.01090    0.00144   -0.02103
AFIX  13
H7S   2    0.158273    0.732185    0.699845    10.18000   -1.20000
AFIX   0
CL19  4    0.289738    0.742887    0.586762    10.18000    0.09444    0.08791 =
         0.10624   -0.00583   -0.01877   -0.01757
CL20  4    0.306984    0.703875    0.777726    10.18000    0.10466    0.13273 =
         0.13076    0.02007    0.00512   -0.00686
CL21  4    0.234472    0.804991    0.746993    10.18000    0.10967    0.12037 =
         0.11139    0.00761    0.00343   -0.05904
HKLF 4


REM  ortho_a.res in Pbcm
REM wR2 = 0.1350, GooF = S = 1.052, Restrained GooF = 1.132 for all data
REM R1 = 0.0462 for 3648 Fo > 4sig(Fo) and 0.0589 for all 4390 data
REM 455 parameters refined using 1042 restraints

END

WGHT      0.0708     20.0771

REM Instructions for potential hydrogen bonds
HTAB N10 I2_$2
HTAB N10 N3
EQIV $1 x, y, -z+3/2
HTAB N10 N3_$1
HTAB C1 I2
EQIV $3 -x+1, -y+1, -z+1
HTAB C6 I1_$3
HTAB C10 I1_$3
EQIV $4 -x+1, y-1/2, -z+3/2
HTAB C10 Cl17_$4
HTAB C12 I2_$2
HTAB C12 I1_$4
EQIV $5 -x+1, y-1/2, z
HTAB C12 Cl14_$5
EQIV $6 x-1, y, z
HTAB C2S I1_$6
HTAB C3S I1
HTAB C5S I1
HTAB C6S I1
HTAB C7S I1_$6

REM SADI restraints, including those derived from SAME
SADI 0.0200  C7 C27^b  C7 C26^b  C7 C28^b  C7 C26A^a  C7 C27A^a =
     C7 C28A^a
SADI 0.0200  C1S^c Cl3^c  C7S^g Cl21^g  C6S^f Cl18^f  C1S^c Cl2^c =
     C5S^e Cl15^e  C1S^c Cl1^c  C5S^e Cl14^e  C5S^e Cl13^e  C2S^d Cl4^d =
     C2S^d Cl5^d  C4S^b Cl12^b  C2S^d Cl6^d  C4S^b Cl11^b  C4S^b Cl10^b =
     C3S^a Cl7^a  C3S^a Cl8^a  C3S^a Cl9^a  C7S^g Cl20^g  C7S^g Cl19^g =
     C6S^f Cl17^f  C6S^f Cl16^f
SADI 0.0400  Cl1^c Cl2^c  Cl7^a Cl8^a  Cl10^b Cl11^b  Cl4^d Cl5^d =
     Cl1^c Cl3^c  Cl13^e Cl14^e  Cl2^c Cl3^c  Cl13^e Cl15^e =
     Cl14^e Cl15^e  Cl16^f Cl17^f  Cl16^f Cl18^f  Cl17^f Cl18^f =
     Cl19^g Cl20^g  Cl19^g Cl21^g  Cl20^g Cl21^g  Cl10^b Cl12^b =
     Cl11^b Cl12^b  Cl5^d Cl6^d  Cl4^d Cl6^d  Cl7^a Cl9^a  Cl8^a Cl9^a
SADI 0.0400  C26^b C28^b  C27^b C28^b  C26^b C27^b  C27A^a C26A^a =
     C28A^a C26A^a  C27A^a C28A^a

REM Highest difference peak  1.608,  deepest hole -1.117,  1-sigma level  0.121
Q1    1   0.0229  0.5518  0.2500  10.50000  0.05    1.61
Q2    1   0.8609  0.7280  0.7500  10.50000  0.05    0.80
Q3    1   1.0170  0.7383  0.7500  10.50000  0.05    0.77
Q4    1   0.6898  0.8230  0.6783  11.00000  0.05    0.68
Q5    1   0.7181  0.5586  0.7500  10.50000  0.05    0.67
Q6    1   0.7070  0.8533  0.7500  10.50000  0.05    0.60
Q7    1   0.6586  0.8287  0.7500  10.50000  0.05    0.58
Q8    1   0.4930  0.5843  0.4451  11.00000  0.05    0.54
Q9    1  -0.0916  0.4180  0.2500  10.50000  0.05    0.53
Q10   1   0.4236  0.5370  0.3404  11.00000  0.05    0.52
Q11   1   0.1821  0.8200  0.7500  10.50000  0.05    0.48
Q12   1   0.5337  0.7389  0.7500  10.50000  0.05    0.47
Q13   1   0.3322  0.6058  0.3814  11.00000  0.05    0.47
Q14   1   0.4086  0.6073  0.4607  11.00000  0.05    0.47
Q15   1   0.4101  0.5716  0.4170  11.00000  0.05    0.45
Q16   1   0.5863  0.6153  0.7500  10.50000  0.05    0.45
Q17   1   0.7895  0.5794  0.7500  10.50000  0.05    0.45
Q18   1   0.3125  0.7307  0.7950  11.00000  0.05    0.44
Q19   1   0.0841  0.5018  0.7500  10.50000  0.05    0.44
Q20   1   0.2154  0.4548  0.7500  10.50000  0.05    0.44
;
_shelx_res_checksum              30882

_shelx_hkl_file                  
;
  -1   0   0   62.79    2.11
   2   0   0    5.37    0.34
   2   0   0    5.71    0.26
   2   0   0    6.25    0.32
   2   0   0    6.15    0.26
   2   0   0    4.11    0.30
  -2   0   0    6.17    0.32
  -2   0   0    5.58    0.26
  -2   0   0    5.05    0.33
  -2   0   0    4.38    0.34
  -2   0   0    4.39    0.31
  -3   0   0  306.50   10.30
  -3   0   0  324.51   10.31
  -3   0   0  304.09   10.32
  -3   0   0  296.64   10.35
  -3   0   0  300.94   10.33
   3   0   0  314.99   10.30
   3   0   0  316.19   10.30
  -3   0   0  310.36   10.39
   3   0   0  303.15   10.31
   3   0   0  312.48   10.32
   4   0   0   21.19    0.96
  -4   0   0   23.44    0.95
  -4   0   0   25.17    0.86
  -4   0   0   20.33    1.00
   4   0   0   23.25    0.98
  -4   0   0   20.88    0.99
  -4   0   0   23.49    0.87
   5   0   0  215.64    7.11
   5   0   0  210.96    7.33
   5   0   0  218.49    7.28
  -5   0   0  214.08    7.14
   5   0   0  207.56    7.24
  -5   0   0  221.67    7.12
  -5   0   0  204.70    7.27
  -5   0   0  210.37    7.23
  -5   0   0  213.76    7.32
  -6   0   0  265.88    8.98
   6   0   0  258.64    9.00
  -6   0   0  266.75    8.84
   6   0   0  268.86    9.11
  -6   0   0  270.20    9.05
   6   0   0  270.21    8.83
  -6   0   0  264.73    8.86
   6   0   0  260.58    9.01
  -6   0   0  255.98    9.07
  -7   0   0   15.45    0.72
   7   0   0   16.36    0.91
  -7   0   0   15.62    0.69
  -7   0   0   18.03    0.99
  -7   0   0   15.28    0.87
   7   0   0   16.78    0.95
   7   0   0   15.95    0.68
   7   0   0   17.63    1.03
  -7   0   0   15.85    0.95
   8   0   0   40.67    1.54
   8   0   0   41.16    1.92
  -8   0   0   41.22    1.57
   8   0   0   42.67    1.78
   8   0   0   44.70    1.83
  -8   0   0   43.96    1.76
  -8   0   0   41.47    1.88
  -8   0   0   39.27    1.79
   9   0   0   27.91    1.52
  -9   0   0   27.93    1.44
   9   0   0   26.40    1.40
  -9   0   0   30.57    1.39
  -9   0   0   26.08    1.12
  -9   0   0   27.56    1.46
   9   0   0   28.28    1.38
  10   0   0    5.15    0.76
 -10   0   0    4.40    0.66
 -10   0   0    5.97    0.70
  10   0   0    6.07    0.70
  10   0   0    6.66    0.80
 -10   0   0    5.18    0.73
 -11   0   0    0.65    0.52
  11   0   0    0.61    0.49
 -11   0   0    0.28    0.49
  11   0   0   -0.04    0.42
 -11   0   0    0.58    0.54
  12   0   0    0.49    0.58
 -12   0   0    0.09    0.53
  12   0   0   -0.09    0.46
 -12   0   0   -0.63    0.47
 -12   0   0   -0.62    0.50
  12   0   0   -0.23    0.57
  13   0   0    0.69    0.69
 -13   0   0    0.50    0.68
  13   0   0    0.74    0.56
 -13   0   0   -0.11    0.54
  13   0   0    0.52    0.63
 -13   0   0    0.85    0.71
  14   0   0    1.48    0.76
  14   0   0    1.52    0.67
 -14   0   0    1.63    0.76
  14   0   0    1.43    0.82
 -14   0   0    1.06    0.73
 -14   0   0    2.52    0.90
   0   0   1    0.03    0.04
   0   0   1   -0.01    0.05
   0   0  -1    0.10    0.07
   0   0  -1    0.06    0.05
   0   0  -1   -0.03    0.04
   0   0   1    0.01    0.04
   0   0   1    0.04    0.03
   0   0   1    0.02    0.05
   0   0  -1   -0.02    0.05
   0   0  -1   -0.02    0.02
   0   0  -1    0.01    0.05
   0   0   1    0.04    0.05
   0   0   1   -0.01    0.06
   0   0  -1   -0.04    0.05
   0   0  -1   -0.04    0.06
   1   0  -1    0.11    0.12
   1   0   1    0.02    0.09
  -1   0  -1    0.10    0.09
  -1   0   1    0.06    0.10
   1   0  -1    0.05    0.09
  -1   0  -1   -0.08    0.03
  -1   0  -1    0.03    0.11
  -1   0   1    0.11    0.08
   1   0  -1    0.10    0.07
  -1   0   1   -0.07    0.09
  -1   0  -1   -0.08    0.09
   1   0   1   -0.02    0.06
   1   0   1    0.14    0.09
   1   0   1    0.02    0.06
   1   0   1   -0.04    0.04
   1   0   1    0.06    0.09
  -1   0  -1    0.02    0.09
  -1   0  -1    0.06    0.10
   1   0   1   -0.08    0.09
   1   0  -1    0.07    0.09
   1   0  -1   -0.02    0.07
  -1   0   1    0.21    0.10
   1   0  -1    0.03    0.06
  -1   0   1   -0.03    0.09
  -1   0   1   -0.01    0.10
   1   0  -1   -0.06    0.10
  -1   0  -1   -0.07    0.08
  -2   0  -1    0.08    0.11
  -2   0  -1    0.17    0.18
  -2   0   1    0.15    0.13
   2   0  -1   -0.23    0.07
   2   0   1    0.01    0.11
   2   0  -1    0.09    0.11
  -2   0  -1   -0.08    0.17
  -2   0  -1    0.06    0.10
  -2   0   1   -0.02    0.17
  -2   0   1   -0.01    0.15
   2   0   1   -0.06    0.10
  -2   0  -1    0.05    0.14
   2   0   1    0.03    0.15
   2   0  -1    0.02    0.17
   2   0  -1    0.12    0.18
   2   0  -1   -0.08    0.12
   2   0   1   -0.09    0.10
  -2   0   1    0.10    0.17
  -2   0  -1    0.07    0.17
  -2   0  -1   -0.05    0.15
  -2   0   1   -0.06    0.13
   2   0   1    0.04    0.15
   3   0  -1    0.09    0.10
   3   0   1   -0.05    0.22
  -3   0  -1   -0.14    0.16
   3   0  -1   -0.10    0.19
  -3   0  -1   -0.44    0.22
  -3   0  -1   -0.20    0.20
  -3   0  -1    0.02    0.20
  -3   0  -1    0.17    0.14
   3   0  -1    0.12    0.09
   3   0   1    0.05    0.21
   3   0   1    0.09    0.13
  -3   0   1   -0.03    0.16
  -3   0   1    0.03    0.21
  -3   0  -1    0.07    0.17
   3   0  -1    0.14    0.18
  -3   0   1   -0.23    0.21
  -3   0   1    0.10    0.22
   4   0  -1    0.09    0.21
  -4   0   1    0.15    0.25
   4   0  -1    0.06    0.26
   4   0  -1   -0.04    0.11
   4   0   1   -0.04    0.23
  -4   0  -1    0.17    0.16
  -4   0   1    0.20    0.27
  -4   0   1    0.29    0.25
  -4   0  -1   -0.09    0.26
  -4   0  -1   -0.12    0.24
   4   0  -1   -0.06    0.10
   4   0   1   -0.01    0.26
  -4   0  -1   -0.05    0.25
  -4   0  -1    0.05    0.20
  -4   0  -1   -0.03    0.17
  -4   0   1   -0.11    0.18
  -5   0   1    0.13    0.29
  -5   0   1    0.01    0.20
   5   0  -1    0.05    0.13
  -5   0  -1    0.07    0.17
   5   0  -1    0.15    0.12
   5   0   1   -0.06    0.28
  -5   0   1    0.11    0.29
   5   0  -1   -0.16    0.23
  -5   0  -1    0.27    0.20
  -5   0  -1   -0.03    0.30
  -5   0  -1   -0.17    0.31
  -5   0   1    0.03    0.27
  -5   0  -1   -0.44    0.27
  -5   0  -1   -0.18    0.22
   5   0   1   -0.30    0.25
   5   0  -1   -0.54    0.28
  -6   0  -1    0.05    0.32
  -6   0   1    0.11    0.31
  -6   0   1    0.05    0.28
  -6   0  -1   -0.14    0.27
   6   0   1   -0.15    0.30
  -6   0  -1   -0.09    0.18
  -6   0  -1    0.04    0.20
   6   0  -1   -0.18    0.25
   6   0  -1   -0.04    0.34
   6   0   1   -0.12    0.28
   6   0   1   -0.12    0.28
  -6   0  -1    0.22    0.31
  -6   0  -1    0.04    0.25
  -6   0   1   -0.04    0.21
  -6   0   1    0.13    0.29
   6   0  -1    0.00    0.12
  -7   0  -1   -0.28    0.17
  -7   0  -1    0.17    0.37
   7   0  -1    0.19    0.29
  -7   0   1    0.14    0.34
  -7   0   1   -0.16    0.19
   7   0   1    0.01    0.29
  -7   0  -1    0.33    0.28
   7   0  -1   -0.13    0.36
  -7   0  -1   -0.16    0.32
   7   0   1    0.02    0.34
  -7   0  -1    0.30    0.20
  -7   0   1    0.32    0.38
  -7   0   1   -0.16    0.30
   7   0   1   -0.17    0.33
  -7   0  -1    0.31    0.35
   7   0  -1   -0.06    0.12
  -8   0  -1    0.26    0.39
   8   0  -1    0.14    0.40
  -8   0   1   -0.34    0.35
  -8   0  -1   -0.01    0.30
   8   0   1   -0.06    0.31
  -8   0   1    0.12    0.35
   8   0   1   -0.19    0.29
   8   0   1    0.03    0.37
   8   0  -1   -0.22    0.35
  -8   0  -1   -0.13    0.17
  -8   0  -1   -0.04    0.17
  -8   0   1    0.03    0.21
  -8   0   1    0.39    0.35
   8   0  -1    0.07    0.28
  -8   0  -1    0.22    0.35
   9   0   1   -0.36    0.35
   9   0  -1    0.00    0.40
  -9   0  -1   -0.17    0.17
  -9   0  -1    0.06    0.32
  -9   0   1    0.59    0.41
  -9   0   1   -0.01    0.39
  -9   0  -1    0.51    0.43
   9   0  -1    0.28    0.46
  -9   0   1   -0.15    0.37
  -9   0   1   -0.07    0.21
   9   0   1   -0.14    0.39
   9   0   1   -0.04    0.39
  -9   0  -1    0.08    0.39
   9   0  -1    0.08    0.32
  10   0  -1    0.93    0.48
 -10   0   1   -0.31    0.42
  10   0   1    0.74    0.48
 -10   0  -1    0.07    0.47
  10   0   1   -0.30    0.38
 -10   0  -1   -0.27    0.39
  10   0   1   -1.31    0.38
  10   0  -1    0.10    0.45
 -10   0  -1   -0.03    0.38
 -10   0   1   -0.05    0.44
  10   0  -1   -0.17    0.35
 -10   0   1    0.66    0.47
 -11   0  -1   -0.66    0.47
  11   0   1   -0.43    0.45
 -11   0   1    0.37    0.48
  11   0  -1   -0.08    0.49
 -11   0  -1   -0.21    0.39
  11   0   1    0.17    0.44
  11   0  -1   -0.39    0.38
 -11   0   1   -0.02    0.48
  11   0  -1   -0.03    0.49
  11   0   1    0.19    0.52
 -11   0  -1   -0.50    0.43
 -11   0   1   -0.08    0.52
 -12   0   1    0.45    0.55
  12   0   1    0.12    0.50
  12   0  -1    0.28    0.47
 -12   0   1   -0.43    0.46
 -12   0  -1    0.00    0.46
 -12   0   1   -0.28    0.56
 -12   0  -1   -0.38    0.56
  12   0  -1    0.65    0.60
  12   0   1   -0.84    0.50
  12   0  -1    0.03    0.58
  12   0   1   -1.04    0.45
 -12   0  -1   -0.15    0.57
 -13   0  -1   -0.56    0.59
 -13   0   1   -0.47    0.58
 -13   0   1    0.47    0.60
  13   0   1    0.45    0.65
  13   0  -1    0.45    0.54
  13   0  -1    0.26    0.63
  13   0  -1    0.01    0.56
 -13   0  -1   -0.72    0.62
 -13   0   1    0.60    0.58
  13   0   1   -0.52    0.50
 -13   0  -1   -0.09    0.51
  13   0  -1   -0.83    0.58
  13   0   1   -0.72    0.57
  14   0  -1   -0.43    0.68
  14   0  -1   -0.80    0.61
 -14   0  -1    0.04    0.75
  14   0   1    0.74    0.60
  14   0   1   -1.32    0.63
 -14   0   1    0.37    0.79
 -14   0   1   -1.09    0.62
 -14   0   1    1.15    0.70
  14   0  -1   -0.10    0.69
  14   0   1   -0.37    0.65
 -14   0  -1    0.46    0.76
   0   0   2  151.89    5.11
   0   0  -2  151.69    5.11
   0   0   2  156.74    5.24
   0   0  -2  148.55    5.06
   0   0   2  152.31    5.10
   0   0  -2  154.28    5.12
   0   0   2  158.09    5.10
   0   0   2  152.51    5.08
   0   0  -2  152.38    5.09
   0   0  -2  146.13    5.12
   0   0  -2  154.61    5.12
  -1   0  -2   42.79    1.46
   1   0  -2   41.86    1.49
  -1   0  -2   41.91    1.44
   1   0  -2   44.06    1.53
   1   0  -2   41.47    1.49
   1   0   2   43.04    1.52
   1   0  -2   44.15    1.48
   1   0   2   41.16    1.44
  -1   0   2   41.64    1.51
  -1   0   2   42.91    1.52
   1   0   2   43.14    1.50
  -1   0   2   43.71    1.48
  -1   0  -2   43.97    1.54
  -1   0  -2   42.50    1.53
  -1   0  -2   40.68    1.51
  -1   0   2   41.78    1.49
   1   0   2   44.08    1.46
  -1   0  -2   43.59    1.53
   2   0  -2   17.51    0.63
  -2   0  -2   15.36    0.72
  -2   0  -2   16.06    0.70
  -2   0  -2   16.29    0.58
  -2   0  -2   14.32    0.72
  -2   0   2   15.57    0.64
  -2   0  -2   17.02    0.70
   2   0   2   18.04    0.72
  -2   0   2   16.00    0.71
  -2   0  -2   14.68    0.64
  -2   0   2   16.04    0.68
   2   0   2   16.50    0.58
   2   0  -2   16.73    0.71
  -2   0   2   15.16    0.68
   2   0   2   15.21    0.63
   2   0  -2   15.66    0.64
   2   0  -2   14.74    0.70
  -3   0  -2   27.90    1.09
  -3   0   2   26.91    1.07
   3   0   2   28.71    1.01
   3   0  -2   27.00    1.11
   3   0   2   29.00    1.03
  -3   0  -2   27.70    1.01
  -3   0   2   26.50    1.13
  -3   0  -2   29.72    1.10
  -3   0  -2   27.07    1.15
   3   0   2   29.54    1.15
   3   0   2   26.15    1.14
  -3   0  -2   26.38    1.14
   3   0  -2   26.91    1.05
  -3   0   2   27.52    1.13
   3   0  -2   26.66    1.13
  -3   0  -2   26.55    1.12
   3   0  -2   30.54    1.00
   4   0  -2   -0.03    0.19
  -4   0   2   -0.02    0.26
   4   0   2    0.13    0.17
  -4   0   2   -0.22    0.26
   4   0   2    0.21    0.26
  -4   0  -2    0.02    0.26
   4   0  -2    0.20    0.33
   4   0   2    0.02    0.28
   4   0  -2    0.33    0.11
  -4   0  -2    0.09    0.17
  -4   0  -2   -0.20    0.20
   4   0  -2    0.05    0.25
  -4   0   2   -0.08    0.20
  -4   0  -2    0.08    0.25
  -4   0  -2   -0.04    0.24
  -4   0   2    0.13    0.28
   5   0   2   49.21    1.91
  -5   0  -2   44.08    1.86
   5   0  -2   46.69    1.77
  -5   0   2   46.88    1.89
   5   0  -2   45.43    1.88
  -5   0  -2   46.12    1.85
  -5   0  -2   47.97    1.74
   5   0   2   48.89    1.69
  -5   0  -2   46.71    1.82
  -5   0   2   50.46    1.87
   5   0  -2   46.66    1.63
   5   0  -2   46.85    1.85
  -5   0   2   48.27    1.75
   5   0   2   46.22    1.86
  -5   0   2   45.74    1.86
  -5   0  -2   49.14    1.76
  -6   0  -2   75.01    2.77
   6   0  -2   70.66    2.75
  -6   0   2   73.95    2.75
   6   0  -2   71.73    2.64
   6   0  -2   72.79    2.72
   6   0  -2   70.70    2.45
  -6   0  -2   72.54    2.52
  -6   0  -2   73.08    2.60
  -6   0  -2   70.83    2.70
  -6   0   2   72.48    2.72
   6   0   2   71.38    2.72
  -6   0   2   71.83    2.77
  -6   0  -2   72.69    2.60
   6   0   2   72.19    2.78
  -6   0  -2   73.45    2.72
   6   0   2   72.44    2.53
  -6   0   2   72.25    2.59
  -7   0  -2   92.35    3.41
  -7   0  -2   96.22    3.48
  -7   0  -2   89.21    3.17
   7   0   2   93.01    3.42
  -7   0   2   91.34    3.43
   7   0  -2   92.70    3.47
  -7   0   2   94.23    3.40
   7   0  -2   95.05    3.41
   7   0   2   86.87    3.47
  -7   0  -2   89.68    3.27
  -7   0  -2   90.89    3.39
  -7   0   2   94.02    3.25
   7   0  -2   88.65    3.09
   7   0  -2   92.59    3.32
  -7   0   2   99.27    3.50
   7   0   2   90.07    3.18
  -7   0  -2   87.36    3.24
  -8   0  -2   47.39    1.91
   8   0   2   54.34    2.25
   8   0  -2   48.66    2.16
  -8   0   2   54.05    2.17
   8   0  -2   49.98    2.11
   8   0   2   54.46    2.15
   8   0   2   49.97    1.85
   8   0  -2   52.24    2.03
  -8   0  -2   48.16    1.84
  -8   0  -2   47.92    1.97
  -8   0   2   53.22    2.12
  -8   0  -2   54.50    2.22
  -8   0  -2   51.46    2.12
  -8   0  -2   48.40    2.09
  -8   0   2   52.42    2.19
   8   0   2   51.08    2.11
  -8   0   2   49.57    1.92
   9   0   2    2.54    0.52
  -9   0   2    3.04    0.57
   9   0  -2    3.19    0.49
  -9   0   2    2.43    0.56
  -9   0   2    2.45    0.36
   9   0  -2    2.19    0.52
   9   0   2    1.66    0.46
  -9   0  -2    2.81    0.60
   9   0   2    2.57    0.56
   9   0   2    2.89    0.32
   9   0  -2    2.46    0.54
  -9   0  -2    2.58    0.51
  -9   0  -2    2.42    0.41
  -9   0   2    3.84    0.61
  -9   0  -2    2.04    0.53
 -10   0  -2    0.02    0.33
  10   0  -2    0.81    0.52
  10   0   2    0.20    0.44
  10   0  -2   -0.44    0.42
  10   0   2    0.15    0.46
  10   0   2    0.06    0.41
  10   0  -2    0.12    0.37
 -10   0   2    0.04    0.28
 -10   0   2   -0.47    0.43
 -10   0  -2    0.05    0.46
 -10   0  -2    0.53    0.47
  10   0  -2    0.44    0.47
 -10   0   2    1.36    0.53
 -10   0   2   -0.10    0.44
 -11   0  -2    1.21    0.60
  11   0   2    0.80    0.51
  11   0  -2    0.72    0.58
 -11   0  -2    0.11    0.38
  11   0   2    0.03    0.48
  11   0  -2    0.81    0.56
  11   0  -2    0.75    0.45
 -11   0   2    1.01    0.54
  11   0  -2    1.19    0.59
 -11   0   2    1.12    0.58
 -11   0  -2    0.93    0.54
  11   0   2    1.22    0.55
 -11   0   2   -0.08    0.53
  12   0  -2    1.27    0.67
  12   0  -2   -0.12    0.56
 -12   0   2    0.48    0.64
 -12   0   2    0.22    0.59
 -12   0  -2    0.53    0.46
  12   0   2    1.14    0.62
  12   0   2    0.79    0.61
 -12   0  -2   -0.30    0.55
  12   0   2   -0.02    0.50
  12   0  -2    0.89    0.51
  12   0  -2    0.96    0.63
 -12   0  -2   -0.67    0.57
 -12   0   2    0.82    0.58
  13   0   2    5.78    0.97
  13   0  -2    5.28    1.01
  13   0  -2    6.03    0.95
 -13   0   2    4.92    0.86
 -13   0  -2    6.49    0.98
 -13   0   2    5.13    0.93
  13   0   2    3.80    0.83
 -13   0   2    4.41    0.86
 -13   0  -2    4.76    0.87
  13   0  -2    3.56    0.80
  13   0   2    6.17    0.88
  13   0  -2    3.97    0.93
  14   0  -2   -0.15    0.68
  14   0   2    1.10    0.76
  14   0   2   -0.71    0.62
 -14   0  -2    0.22    0.78
 -14   0   2   -0.20    0.75
 -14   0  -2    1.14    0.77
  14   0  -2    0.58    0.72
  14   0  -2    0.88    0.77
  14   0   2    0.04    0.60
 -14   0   2    0.67    0.71
 -14   0   2    0.90    0.78
   0   0  -3    0.08    0.20
   0   0   3   -0.02    0.18
   0   0  -3   -0.06    0.21
   0   0   3    0.27    0.22
   0   0   3    0.09    0.15
   0   0  -3    0.01    0.11
   0   0  -3   -0.20    0.20
   0   0  -3   -0.03    0.12
   0   0  -3    0.19    0.19
   1   0   3   -0.05    0.12
   1   0   3    0.14    0.19
  -1   0   3   -0.08    0.15
  -1   0  -3    0.10    0.22
  -1   0  -3    0.57    0.25
  -1   0   3   -0.04    0.19
   1   0  -3    0.00    0.19
   1   0   3    0.13    0.20
  -1   0  -3    0.14    0.12
  -1   0  -3   -0.05    0.12
   1   0  -3    0.20    0.16
   1   0  -3    0.34    0.22
  -1   0  -3   -0.05    0.19
   1   0  -3    0.08    0.20
  -1   0   3    0.12    0.19
  -1   0   3   -0.35    0.20
  -1   0  -3   -0.27    0.20
   1   0   3    0.10    0.12
   2   0  -3   -0.11    0.18
  -2   0  -3   -0.24    0.15
  -2   0  -3    0.26    0.26
  -2   0  -3   -0.33    0.23
  -2   0   3   -0.28    0.21
  -2   0   3   -0.51    0.22
   2   0  -3   -0.16    0.24
   2   0  -3   -0.07    0.16
   2   0   3    0.00    0.10
   2   0   3    0.15    0.20
   2   0  -3    0.42    0.26
   2   0   3    0.10    0.10
  -2   0   3   -0.23    0.19
  -2   0  -3    0.24    0.24
  -2   0  -3   -0.10    0.24
   2   0   3   -0.39    0.18
  -3   0  -3    0.30    0.25
  -3   0  -3    0.17    0.26
  -3   0   3   -0.17    0.23
  -3   0  -3    0.03    0.23
   3   0   3    0.00    0.11
  -3   0  -3    0.17    0.21
   3   0  -3   -0.11    0.17
  -3   0  -3   -0.06    0.12
   3   0  -3    0.00    0.18
   3   0   3   -0.58    0.15
  -3   0   3   -0.02    0.24
   3   0  -3   -0.01    0.25
  -3   0  -3    0.33    0.28
   3   0  -3   -0.17    0.25
  -3   0   3    0.02    0.26
   3   0   3    0.00    0.24
  -4   0  -3   -0.07    0.25
   4   0   3    0.04    0.25
  -4   0   3   -0.16    0.25
  -4   0  -3   -0.08    0.23
   4   0   3    0.18    0.28
  -4   0  -3    0.12    0.23
  -4   0   3    0.17    0.24
  -4   0  -3    0.01    0.29
   4   0  -3    0.11    0.28
  -4   0  -3    0.09    0.28
  -4   0  -3   -0.15    0.15
  -4   0   3    0.42    0.29
   4   0  -3    0.18    0.16
   4   0  -3    0.64    0.29
   4   0  -3   -0.14    0.19
   4   0   3    0.45    0.18
   5   0   3   -0.11    0.27
  -5   0   3   -0.67    0.26
  -5   0  -3    0.29    0.30
  -5   0  -3    0.06    0.27
  -5   0   3   -0.33    0.24
   5   0   3    0.09    0.30
   5   0  -3   -0.01    0.14
   5   0  -3   -0.40    0.34
  -5   0   3   -0.15    0.26
   5   0  -3    0.09    0.27
  -5   0  -3    0.05    0.25
  -5   0  -3    0.06    0.27
   5   0   3   -0.11    0.18
  -5   0  -3    0.04    0.19
   5   0  -3   -0.12    0.20
  -6   0   3   -0.25    0.25
   6   0   3   -0.50    0.28
  -6   0  -3   -0.09    0.34
  -6   0  -3    0.15    0.25
  -6   0  -3   -0.14    0.20
   6   0   3   -0.04    0.19
   6   0   3   -0.19    0.28
  -6   0   3    0.20    0.33
   6   0  -3    0.03    0.24
   6   0  -3   -0.17    0.34
  -6   0  -3    0.16    0.28
   6   0  -3    0.15    0.13
  -6   0  -3   -0.41    0.26
  -6   0   3   -0.19    0.30
   6   0  -3    0.00    0.37
  -7   0  -3   -0.08    0.33
   7   0  -3   -0.18    0.24
  -7   0   3   -0.21    0.34
   7   0   3   -0.04    0.30
  -7   0  -3    0.05    0.24
   7   0   3    0.31    0.36
  -7   0  -3   -0.10    0.34
   7   0  -3   -0.05    0.12
   7   0   3    0.22    0.20
  -7   0   3    0.61    0.27
  -7   0  -3    0.28    0.33
  -7   0  -3   -0.09    0.20
   7   0  -3   -0.44    0.35
  -7   0   3    0.08    0.36
   7   0  -3    0.21    0.37
  -8   0  -3    0.14    0.36
   8   0  -3   -0.17    0.36
   8   0   3    0.42    0.36
  -8   0  -3    0.32    0.38
  -8   0  -3   -0.11    0.34
  -8   0   3    0.02    0.26
  -8   0   3   -0.14    0.37
   8   0   3   -0.06    0.19
   8   0  -3    0.07    0.27
  -8   0   3   -0.18    0.38
  -8   0  -3   -0.26    0.24
  -8   0  -3    0.17    0.23
   8   0  -3   -0.43    0.35
   8   0   3   -0.25    0.31
  -8   0   3    0.31    0.37
   9   0  -3    0.01    0.31
  -9   0  -3    0.49    0.27
   9   0   3    0.29    0.21
  -9   0   3    0.14    0.27
   9   0   3    0.09    0.40
   9   0   3   -0.08    0.38
   9   0  -3    0.48    0.50
  -9   0   3   -0.40    0.38
   9   0   3    0.34    0.41
  -9   0   3   -0.14    0.36
  -9   0  -3    0.67    0.43
  -9   0   3   -0.16    0.38
  -9   0  -3   -0.03    0.39
   9   0  -3   -0.47    0.41
  -9   0  -3   -0.22    0.40
  10   0   3   -0.15    0.40
 -10   0  -3   -0.78    0.43
 -10   0   3   -0.17    0.29
 -10   0  -3   -0.19    0.30
  10   0  -3   -0.69    0.46
  10   0  -3   -0.27    0.46
  10   0  -3    0.25    0.35
 -10   0   3    0.05    0.50
 -10   0   3    0.30    0.47
  10   0   3   -0.22    0.42
  10   0   3    0.43    0.50
 -10   0   3   -0.64    0.47
 -10   0  -3   -0.54    0.42
 -10   0  -3   -0.74    0.42
  11   0  -3   -0.57    0.50
  11   0  -3   -0.23    0.50
 -11   0  -3    0.15    0.56
  11   0   3    0.43    0.53
 -11   0  -3    0.07    0.34
 -11   0  -3   -0.61    0.49
 -11   0   3   -0.53    0.49
  11   0   3   -0.35    0.46
 -11   0   3    0.20    0.57
  11   0  -3   -0.06    0.39
  11   0  -3   -0.31    0.53
  11   0   3   -0.69    0.48
  12   0  -3    0.30    0.59
 -12   0  -3   -0.36    0.56
  12   0  -3    0.35    0.46
  12   0   3   -0.25    0.51
  12   0   3    0.10    0.54
  12   0  -3   -0.37    0.59
  12   0   3   -0.10    0.56
 -12   0   3   -0.26    0.56
 -12   0  -3   -0.10    0.54
  12   0  -3    0.44    0.62
 -12   0   3    0.61    0.60
 -13   0  -3    0.30    0.66
  13   0  -3    0.00    0.68
 -13   0   3   -1.45    0.60
 -13   0   3   -0.82    0.64
  13   0   3   -0.40    0.63
  13   0  -3   -0.44    0.63
  13   0   3   -0.19    0.56
 -13   0  -3   -0.45    0.53
  13   0  -3    0.05    0.68
  13   0   3   -0.52    0.61
  14   0  -3   -0.26    0.69
  14   0   3   -0.44    0.61
  14   0  -3   -0.63    0.68
 -14   0   3   -0.40    0.70
  14   0   3   -0.32    0.69
  14   0  -3   -0.68    0.66
 -14   0   3   -0.63    0.72
 -14   0  -3    0.35    0.66
 -14   0  -3   -0.76    0.71
  14   0   3    0.00    0.73
   0   0  -4  932.01   31.67
   0   0   4 1000.00   31.90
   0   0  -4  922.65   31.50
   0   0   4  913.30   31.42
   0   0  -4  928.30   31.84
   0   0  -4  951.12   31.30
   0   0  -4  976.27   31.60
   0   0   4  912.78   31.34
   0   0  -4  921.51   31.21
  -1   0  -4  243.36    8.24
  -1   0   4  255.95    8.25
   1   0  -4  244.40    8.26
  -1   0  -4  239.54    8.26
  -1   0   4  233.25    8.20
  -1   0   4  235.64    8.24
   1   0   4  240.21    8.22
   1   0   4  259.41    8.25
   1   0   4  244.36    8.13
   1   0  -4  253.61    8.24
  -1   0   4  236.19    8.16
   1   0   4  244.66    8.17
  -1   0  -4  248.68    8.14
   1   0  -4  249.17    8.24
  -1   0  -4  245.58    8.12
   1   0  -4  242.02    8.19
  -1   0  -4  235.95    8.24
  -1   0  -4  249.61    8.27
   2   0   4   23.57    1.05
  -2   0  -4   24.84    1.05
  -2   0  -4   25.19    0.87
   2   0  -4   23.55    1.04
  -2   0  -4   23.55    1.06
  -2   0   4   23.50    1.04
   2   0   4   23.51    1.00
   2   0  -4   24.95    0.96
  -2   0  -4   24.50    0.91
   2   0  -4   24.73    1.00
   2   0   4   24.29    0.86
   2   0  -4   24.41    1.07
  -2   0   4   23.41    0.98
  -2   0  -4   24.65    1.05
  -2   0   4   24.02    1.03
  -2   0  -4   23.24    1.06
  -3   0  -4    3.71    0.43
   3   0  -4    3.84    0.44
   3   0  -4    2.96    0.32
   3   0   4    2.92    0.20
  -3   0   4    3.58    0.38
  -3   0  -4    4.11    0.44
   3   0   4    3.32    0.22
   3   0   4    3.08    0.34
  -3   0  -4    3.12    0.38
  -3   0   4    2.81    0.40
  -3   0   4    2.44    0.36
   3   0   4    3.33    0.42
  -3   0  -4    3.00    0.30
   3   0  -4    2.89    0.30
   3   0  -4    3.66    0.45
  -3   0  -4    3.24    0.44
  -4   0  -4    0.31    0.15
  -4   0  -4    0.27    0.27
  -4   0   4    0.35    0.29
  -4   0  -4    0.55    0.25
   4   0   4    0.49    0.31
   4   0  -4    0.18    0.20
   4   0  -4   -0.49    0.32
  -4   0  -4    0.05    0.28
   4   0   4    0.63    0.14
  -4   0  -4    0.39    0.32
   4   0  -4    0.27    0.21
  -4   0   4    0.52    0.33
  -4   0   4    0.34    0.15
  -4   0  -4   -0.02    0.27
  -4   0   4    0.51    0.14
   4   0   4    0.36    0.14
   4   0  -4    0.63    0.33
   4   0   4   -0.04    0.21
  -4   0   4    0.46    0.28
  -5   0  -4   55.25    1.96
   5   0   4   53.36    2.03
  -5   0  -4   56.00    2.14
   5   0  -4   55.31    2.21
  -5   0  -4   56.00    2.18
  -5   0  -4   55.38    2.22
  -5   0   4   54.45    2.11
   5   0   4   57.24    2.22
  -5   0   4   55.23    2.16
   5   0  -4   56.10    2.17
   5   0  -4   55.70    1.99
  -5   0  -4   55.22    2.09
   5   0  -4   56.02    2.05
  -5   0   4   57.46    2.20
  -5   0  -4   60.25    2.25
   5   0   4   57.95    2.23
   6   0   4  131.80    4.65
   6   0   4  124.98    4.62
  -6   0   4  129.66    4.49
   6   0  -4  120.68    4.54
  -6   0   4  132.40    4.59
  -6   0   4  129.61    4.59
   6   0   4  131.54    4.41
  -6   0  -4  124.73    4.62
  -6   0  -4  123.91    4.49
  -6   0  -4  129.29    4.36
  -6   0  -4  128.27    4.52
   6   0  -4  126.19    4.63
  -6   0  -4  126.50    4.58
   6   0  -4  131.03    4.34
   6   0  -4  125.20    4.44
   7   0   4   70.63    2.87
  -7   0  -4   69.26    2.71
   7   0  -4   70.78    2.66
  -7   0  -4   72.96    2.59
   7   0  -4   75.09    2.89
   7   0   4   73.80    2.59
  -7   0   4   71.34    2.82
  -7   0  -4   75.56    2.83
  -7   0   4   70.70    2.81
  -7   0   4   74.12    2.70
   7   0   4   70.10    2.84
  -7   0  -4   76.50    2.90
   7   0  -4   73.06    2.81
  -7   0  -4   70.88    2.74
  -8   0  -4   48.91    1.97
   8   0   4   48.98    2.17
   8   0   4   48.10    2.12
  -8   0   4   50.28    2.12
   8   0  -4   47.70    2.09
   8   0  -4   49.42    1.95
  -8   0   4   49.39    1.96
   8   0   4   47.69    1.82
  -8   0  -4   48.65    2.03
  -8   0  -4   50.19    2.12
  -8   0  -4   48.02    2.13
  -8   0  -4   50.91    1.87
   8   0  -4   47.31    2.14
  -8   0   4   51.41    2.14
   9   0   4    6.67    0.48
  -9   0  -4    5.77    0.74
   9   0  -4    6.44    0.73
  -9   0   4    7.29    0.83
   9   0  -4    6.44    0.62
  -9   0  -4    6.61    0.55
  -9   0   4    9.09    0.91
   9   0   4    7.63    0.87
   9   0  -4    5.91    0.79
  -9   0  -4    6.96    0.87
   9   0   4    5.14    0.69
  -9   0  -4    6.90    0.73
  -9   0  -4    7.15    0.64
  -9   0   4    5.84    0.57
 -10   0   4   -0.42    0.30
  10   0   4    0.43    0.50
  10   0  -4   -0.83    0.48
 -10   0  -4    0.07    0.50
 -10   0   4    0.27    0.51
  10   0   4    0.25    0.48
 -10   0  -4   -0.07    0.28
  10   0  -4   -0.12    0.35
 -10   0   4    0.25    0.49
 -10   0  -4    0.53    0.52
 -10   0  -4   -0.27    0.43
  10   0  -4    1.19    0.55
  11   0  -4   -0.36    0.52
 -11   0  -4    0.66    0.57
 -11   0  -4   -0.30    0.46
  11   0  -4   -0.41    0.36
  11   0   4    0.53    0.54
  11   0   4   -0.33    0.50
  11   0   4    0.70    0.55
  11   0  -4   -0.30    0.60
 -11   0   4   -0.42    0.54
 -11   0  -4   -0.13    0.49
 -11   0   4   -0.53    0.49
  12   0   4   -0.13    0.58
 -12   0  -4    0.44    0.53
  12   0  -4    0.90    0.66
 -12   0   4   -0.55    0.64
  12   0   4    0.94    0.64
  12   0  -4    1.06    0.71
 -12   0  -4    0.18    0.63
 -12   0  -4   -0.31    0.56
  12   0  -4    0.92    0.62
 -12   0   4    0.78    0.69
  12   0   4    0.45    0.59
  13   0  -4   -0.23    0.75
  13   0  -4    0.65    0.69
 -13   0   4    0.98    0.73
  13   0   4    0.49    0.63
  13   0  -4    0.42    0.74
 -13   0  -4    0.91    0.68
  13   0   4    0.62    0.66
 -13   0   4    1.24    0.73
 -13   0  -4    0.71    0.74
  13   0   4   -0.22    0.67
  14   0  -4    0.50    0.73
  14   0  -4    1.47    0.84
 -14   0   4    1.50    0.87
 -14   0  -4    1.20    0.80
  14   0   4    0.10    0.74
  14   0   4    0.62    0.69
  14   0  -4    0.51    0.79
 -14   0   4    1.12    0.83
 -14   0  -4    1.07    0.81
  14   0   4   -0.09    0.73
   0   0   5    0.26    0.27
   0   0   5    0.11    0.20
   0   0  -5    0.00    0.16
   0   0  -5   -0.36    0.23
   0   0  -5    0.12    0.26
   0   0  -5    0.17    0.26
   0   0  -5   -0.21    0.29
   0   0   5    0.23    0.23
  -1   0   5    0.02    0.28
  -1   0  -5    0.28    0.27
  -1   0   5    0.04    0.23
   1   0   5    0.01    0.13
   1   0  -5   -0.08    0.22
   1   0  -5   -0.07    0.19
   1   0   5   -0.07    0.26
  -1   0  -5    0.10    0.15
   1   0  -5   -0.20    0.28
   1   0   5   -0.10    0.23
   1   0  -5   -0.21    0.28
  -1   0   5   -0.23    0.17
   1   0  -5    0.29    0.27
  -1   0  -5    0.32    0.29
  -1   0  -5    0.15    0.30
   1   0   5    0.00    0.17
  -1   0   5   -0.20    0.22
  -1   0  -5    0.09    0.29
   2   0  -5   -0.19    0.20
   2   0   5    0.16    0.27
  -2   0  -5    0.05    0.26
  -2   0  -5    0.18    0.14
  -2   0  -5   -0.19    0.29
  -2   0   5    0.05    0.26
  -2   0  -5   -0.14    0.15
   2   0  -5   -0.06    0.24
  -2   0   5    0.07    0.22
   2   0  -5   -0.08    0.30
  -2   0  -5   -0.05    0.28
   2   0  -5    0.09    0.29
  -2   0  -5    0.03    0.29
   2   0   5    0.12    0.27
  -2   0   5   -0.35    0.27
   2   0   5    0.17    0.14
  -3   0  -5    0.10    0.20
   3   0  -5    0.22    0.25
   3   0  -5   -0.19    0.20
  -3   0  -5    0.07    0.30
  -3   0   5    0.12    0.29
  -3   0  -5    0.40    0.30
   3   0  -5   -0.01    0.32
  -3   0   5    0.38    0.29
  -3   0   5    0.01    0.25
   3   0  -5    0.05    0.34
   3   0   5   -0.07    0.10
   3   0   5   -0.28    0.24
   3   0   5   -0.24    0.11
  -3   0  -5   -0.12    0.31
   3   0   5   -0.22    0.24
  -3   0  -5   -0.22    0.32
  -4   0  -5   -0.34    0.28
   4   0   5   -0.05    0.23
   4   0  -5   -0.31    0.32
  -4   0   5   -0.77    0.27
   4   0  -5   -0.64    0.32
  -4   0  -5    0.28    0.23
   4   0   5    0.23    0.29
   4   0  -5    0.02    0.23
   4   0  -5   -0.11    0.19
  -4   0  -5   -0.33    0.32
  -4   0   5   -0.33    0.32
  -4   0  -5    0.10    0.29
  -4   0  -5    0.21    0.31
   4   0   5    0.00    0.12
  -4   0   5    0.10    0.27
   4   0   5    0.00    0.11
  -5   0   5    0.01    0.12
  -5   0   5   -0.29    0.28
   5   0  -5   -0.14    0.20
   5   0   5    0.15    0.34
  -5   0  -5   -0.15    0.34
   5   0   5   -0.13    0.14
  -5   0   5   -0.02    0.11
  -5   0  -5   -0.02    0.27
   5   0  -5    0.51    0.34
  -5   0  -5   -0.05    0.35
   5   0  -5    0.51    0.35
   5   0   5    0.26    0.24
  -5   0  -5   -0.34    0.22
  -5   0   5    0.07    0.31
  -5   0  -5   -0.07    0.33
  -5   0   5    0.04    0.34
   5   0  -5    0.07    0.21
   5   0   5    0.02    0.31
   6   0  -5   -0.21    0.37
  -6   0  -5    0.37    0.36
  -6   0  -5    0.05    0.28
  -6   0  -5   -0.44    0.28
   6   0  -5    0.00    0.20
  -6   0   5    0.35    0.36
  -6   0  -5   -0.01    0.34
  -6   0   5   -0.22    0.31
   6   0   5   -0.10    0.31
  -6   0   5    0.04    0.29
   6   0  -5    0.07    0.33
  -6   0  -5    0.22    0.15
   6   0  -5    0.02    0.22
  -6   0  -5   -0.22    0.24
   6   0   5    0.34    0.36
  -7   0   5    0.86    0.40
  -7   0  -5   -0.07    0.29
   7   0  -5   -0.73    0.35
   7   0   5   -0.04    0.36
   7   0   5   -0.46    0.18
   7   0  -5    0.02    0.24
  -7   0  -5    0.19    0.39
  -7   0   5   -0.04    0.29
  -7   0  -5    0.37    0.31
  -7   0   5   -0.52    0.39
  -7   0  -5   -0.01    0.38
   7   0  -5    0.00    0.42
  -7   0  -5   -0.14    0.17
   7   0   5    0.53    0.38
  -8   0   5   -0.17    0.37
   8   0   5    0.04    0.20
  -8   0  -5    0.37    0.40
   8   0   5   -0.24    0.36
   8   0  -5    0.20    0.43
  -8   0  -5   -0.27    0.31
  -8   0  -5   -0.34    0.31
  -8   0   5    0.10    0.32
   8   0   5    0.49    0.40
   8   0  -5    0.49    0.43
  -8   0   5   -0.25    0.38
   8   0  -5   -0.01    0.27
  -8   0  -5   -0.19    0.37
  -8   0  -5   -0.01    0.19
   9   0   5    0.15    0.21
   9   0  -5   -0.58    0.40
  -9   0  -5   -0.27    0.41
  -9   0  -5   -0.43    0.36
  -9   0  -5    0.30    0.47
  -9   0  -5    0.24    0.35
   9   0  -5   -0.43    0.44
  -9   0   5   -0.11    0.45
  -9   0   5   -0.27    0.48
   9   0   5   -0.14    0.41
  -9   0   5    0.11    0.34
   9   0  -5   -0.37    0.28
   9   0   5   -0.37    0.43
 -10   0   5    0.39    0.52
 -10   0  -5    0.08    0.46
  10   0  -5   -0.28    0.47
 -10   0   5   -0.63    0.33
  10   0  -5    0.81    0.60
  10   0   5   -0.51    0.44
  10   0  -5    0.19    0.34
  10   0   5    0.12    0.52
 -10   0   5   -0.40    0.52
 -10   0  -5   -0.85    0.46
 -10   0  -5    0.00    0.48
 -11   0  -5    0.86    0.56
 -11   0  -5    0.18    0.59
 -11   0   5    0.01    0.52
  11   0  -5    0.38    0.55
  11   0   5   -0.11    0.52
 -11   0   5    0.08    0.58
 -11   0  -5    0.32    0.50
  11   0   5    0.04    0.60
  11   0  -5    0.08    0.53
  12   0  -5    0.02    0.71
 -12   0  -5   -0.41    0.54
  12   0   5   -0.99    0.57
 -12   0   5   -0.15    0.64
  12   0  -5   -0.02    0.60
  12   0   5   -0.05    0.59
 -12   0   5   -0.55    0.64
 -12   0  -5   -0.16    0.63
 -12   0  -5    0.20    0.65
  12   0   5    1.35    0.70
  13   0  -5    0.54    0.69
  13   0  -5    1.24    0.76
 -13   0   5   -0.82    0.65
  13   0   5    0.45    0.74
  13   0   5   -0.57    0.67
 -13   0  -5   -0.75    0.59
  13   0   5    0.45    0.62
 -13   0  -5   -0.23    0.69
 -13   0  -5    0.86    0.73
 -13   0   5   -0.62    0.69
  13   0  -5    0.70    0.70
 -14   0   5    1.66    0.89
  14   0  -5   -0.14    0.70
 -14   0  -5   -0.09    0.75
 -14   0  -5    0.48    0.77
  14   0  -5   -0.59    0.73
  14   0  -5   -0.62    0.71
  14   0   5    0.34    0.69
 -14   0   5    0.04    0.78
  14   0   5    0.07    0.75
  14   0   5   -0.96    0.71
   0   0   6  654.26   21.30
   0   0  -6  631.27   21.31
   0   0  -6  645.07   21.30
   0   0  -6  646.96   21.19
   0   0  -6  642.50   21.27
   0   0   6  633.26   21.29
   0   0  -6  628.67   21.32
   0   0   6  625.52   21.19
  -1   0  -6  192.65    6.89
  -1   0  -6  206.43    6.94
   1   0  -6  202.04    6.90
   1   0  -6  201.31    6.77
   1   0  -6  193.32    6.92
  -1   0  -6  195.65    6.93
  -1   0  -6  206.83    6.92
   1   0  -6  202.70    6.85
  -1   0   6  203.86    6.90
   1   0   6  198.05    6.75
  -1   0   6  200.50    6.84
   1   0   6  210.14    6.92
  -1   0   6  201.49    6.91
  -1   0  -6  195.55    6.71
   1   0   6  204.34    6.89
   1   0  -6  201.58    6.90
   2   0   6   14.74    0.81
  -2   0   6   12.84    0.80
   2   0  -6   14.51    0.84
   2   0  -6   15.28    0.89
   2   0  -6   15.18    0.74
  -2   0  -6   14.80    0.62
  -2   0   6   13.03    0.77
  -2   0  -6   13.78    0.84
  -2   0  -6   14.22    0.82
   2   0   6   17.08    0.87
   2   0  -6   15.34    0.81
  -2   0   6   14.49    0.70
  -2   0  -6   15.59    0.87
   2   0   6   14.87    0.62
  -2   0  -6   13.60    0.84
  -3   0   6    3.64    0.47
  -3   0   6    3.25    0.43
  -3   0  -6    3.34    0.25
   3   0  -6    3.21    0.41
  -3   0  -6    3.80    0.51
   3   0  -6    2.92    0.44
   3   0  -6    3.76    0.49
  -3   0   6    4.19    0.42
   3   0  -6    4.28    0.39
   3   0   6    4.05    0.45
   3   0   6    3.14    0.45
   3   0   6    3.57    0.24
  -3   0  -6    5.22    0.55
  -3   0  -6    5.02    0.54
  -3   0  -6    2.70    0.44
  -3   0  -6    4.19    0.34
   3   0   6    3.70    0.24
  -4   0  -6    4.50    0.38
  -4   0   6    4.96    0.50
   4   0  -6    3.87    0.41
   4   0  -6    4.38    0.58
   4   0   6    3.89    0.22
   4   0   6    3.47    0.43
  -4   0  -6    4.27    0.54
   4   0   6    3.69    0.50
  -4   0  -6    4.52    0.57
  -4   0   6    4.22    0.52
  -4   0  -6    3.13    0.48
   4   0  -6    4.35    0.55
   4   0  -6    4.42    0.40
  -4   0  -6    4.47    0.55
  -4   0   6    4.51    0.49
   5   0   6   31.95    1.13
  -5   0  -6   31.41    1.46
   5   0   6   31.71    1.34
   5   0  -6   33.07    1.48
  -5   0   6   32.65    1.42
  -5   0   6   32.55    1.20
  -5   0  -6   33.27    1.48
   5   0   6   33.33    1.13
  -5   0  -6   32.38    1.30
   5   0   6   31.51    1.50
  -5   0   6   32.52    1.43
   5   0  -6   31.68    1.31
  -5   0   6   33.78    1.50
   5   0   6   29.79    1.48
  -5   0  -6   32.94    1.50
  -5   0  -6   32.83    1.53
   5   0  -6   29.23    1.50
   5   0  -6   31.79    1.29
   6   0   6   68.40    2.29
   6   0  -6   67.83    2.45
   6   0  -6   67.05    2.69
  -6   0   6   64.71    2.27
   6   0   6   64.61    2.46
  -6   0  -6   67.10    2.69
  -6   0   6   69.24    2.58
  -6   0  -6   67.16    2.61
  -6   0  -6   69.21    2.49
  -6   0  -6   64.64    2.62
   6   0  -6   64.41    2.61
  -6   0  -6   66.36    2.68
   6   0   6   68.17    2.69
  -6   0   6   62.65    2.26
   6   0  -6   66.05    2.42
   6   0   6   66.35    2.68
  -6   0   6   67.65    2.61
  -6   0   6   69.85    2.67
  -7   0  -6   53.91    2.40
  -7   0  -6   53.83    2.29
   7   0   6   56.74    2.15
   7   0  -6   58.91    2.36
  -7   0  -6   54.49    2.34
  -7   0   6   59.13    2.28
  -7   0   6   58.85    2.41
   7   0   6   57.29    2.42
   7   0   6   55.21    2.40
  -7   0   6   59.60    2.36
   7   0  -6   54.29    2.38
   7   0   6   57.48    2.01
  -7   0  -6   57.42    2.22
   7   0  -6   57.47    2.15
  -8   0  -6   29.51    1.56
   8   0   6   28.49    1.27
  -8   0  -6   30.05    1.45
   8   0   6   29.63    1.59
   8   0  -6   31.77    1.34
  -8   0  -6   30.17    1.55
  -8   0   6   30.99    1.59
  -8   0   6   31.57    1.55
   8   0   6   31.24    1.62
   8   0  -6   28.92    1.52
  -8   0  -6   31.46    1.42
  -8   0   6   28.97    1.44
   8   0  -6   30.27    1.62
  -9   0  -6   10.37    1.03
  -9   0  -6   10.59    0.87
  -9   0  -6    7.63    0.85
   9   0  -6    8.70    0.99
   9   0  -6    8.51    0.70
   9   0   6   10.13    1.01
   9   0   6   10.61    1.06
   9   0   6    9.67    0.93
  -9   0   6    7.38    0.76
  -9   0  -6   10.22    0.84
  -9   0   6    9.05    0.95
   9   0  -6    7.34    0.85
  -9   0   6    7.86    0.86
  10   0   6   -0.27    0.48
  10   0  -6    0.27    0.48
 -10   0   6   -0.17    0.38
 -10   0  -6   -0.26    0.50
 -10   0   6   -0.81    0.52
  10   0  -6   -0.34    0.52
 -10   0  -6   -0.22    0.54
  10   0   6   -0.13    0.51
 -10   0  -6   -0.31    0.43
 -10   0   6   -0.13    0.51
 -11   0  -6    1.42    0.54
 -11   0   6    1.36    0.66
 -11   0   6    0.46    0.65
  11   0   6    0.56    0.61
 -11   0  -6    0.28    0.61
  11   0  -6    0.90    0.65
 -11   0  -6    0.80    0.63
  11   0   6    1.07    0.65
  11   0  -6    1.50    0.68
  12   0  -6    0.25    0.63
 -12   0  -6   -0.65    0.63
  12   0  -6    0.99    0.78
 -12   0   6    0.33    0.69
  12   0   6    0.25    0.67
 -12   0  -6   -0.15    0.56
 -12   0   6    0.07    0.70
  12   0   6   -0.58    0.59
 -12   0  -6   -0.06    0.63
 -13   0   6    3.44    0.93
 -13   0  -6    1.68    0.77
  13   0   6    1.11    0.74
  13   0   6    0.54    0.70
 -13   0  -6    1.14    0.83
 -13   0  -6    1.11    0.74
  13   0  -6    1.87    0.81
  13   0   6    2.35    0.85
  13   0  -6    2.66    0.95
 -13   0   6    2.92    0.90
   0   0  -7   -0.16    0.27
   0   0  -7   -0.29    0.17
   0   0   7    0.29    0.29
   0   0  -7    0.23    0.33
   0   0   7    0.25    0.33
   0   0  -7    0.09    0.37
   0   0  -7   -0.02    0.29
   0   0   7    0.22    0.23
  -1   0  -7   -0.13    0.29
   1   0  -7    0.25    0.37
   1   0  -7    0.26    0.20
   1   0  -7    0.02    0.27
   1   0   7   -0.32    0.29
  -1   0   7    0.06    0.25
  -1   0  -7    0.07    0.35
  -1   0   7    0.07    0.28
   1   0  -7   -0.31    0.24
   1   0  -7   -0.10    0.34
  -1   0  -7    0.11    0.34
   1   0   7   -0.35    0.19
  -1   0  -7    0.17    0.33
  -1   0  -7   -0.09    0.17
  -1   0   7   -0.20    0.26
   1   0   7    0.14    0.29
   2   0  -7    0.02    0.35
  -2   0  -7    0.02    0.15
  -2   0   7   -0.04    0.20
   2   0   7   -0.17    0.30
  -2   0  -7    0.04    0.29
  -2   0  -7   -0.25    0.28
  -2   0   7   -0.11    0.27
  -2   0  -7   -0.56    0.27
   2   0  -7   -0.06    0.23
  -2   0   7   -0.47    0.31
   2   0  -7   -0.01    0.25
   2   0  -7    0.03    0.30
   2   0   7    0.15    0.30
   2   0   7   -0.06    0.17
  -2   0  -7   -0.21    0.32
   2   0  -7   -0.26    0.27
   3   0  -7    0.45    0.29
   3   0   7    0.19    0.30
  -3   0   7   -0.13    0.24
  -3   0  -7   -0.07    0.35
   3   0  -7   -0.36    0.35
   3   0   7    0.08    0.29
   3   0  -7   -0.05    0.33
  -3   0  -7   -0.08    0.33
   3   0  -7   -0.10    0.21
  -3   0   7   -0.21    0.30
  -3   0  -7    0.11    0.34
  -3   0   7   -0.01    0.32
  -3   0  -7    0.08    0.34
  -3   0  -7    0.17    0.16
   3   0   7    0.06    0.13
  -4   0  -7   -0.18    0.17
  -4   0   7   -0.08    0.32
  -4   0   7   -0.04    0.28
  -4   0  -7   -0.22    0.34
  -4   0  -7   -0.15    0.34
   4   0  -7    0.19    0.38
  -4   0  -7   -0.11    0.29
   4   0  -7    0.31    0.24
   4   0  -7   -0.28    0.26
   4   0   7    0.02    0.30
  -4   0   7    0.23    0.34
  -4   0  -7   -0.47    0.31
   4   0  -7   -0.38    0.37
   4   0   7    0.03    0.29
  -5   0  -7    0.21    0.37
   5   0  -7   -0.06    0.25
   5   0  -7    0.14    0.38
  -5   0   7    0.08    0.29
   5   0   7   -0.07    0.26
  -5   0   7   -0.55    0.31
  -5   0  -7   -0.04    0.36
  -5   0  -7   -0.09    0.35
   5   0   7    0.17    0.34
  -5   0  -7   -0.15    0.19
   5   0  -7   -0.21    0.34
  -5   0  -7   -0.48    0.34
  -5   0   7    0.41    0.35
   5   0  -7    0.14    0.24
   6   0  -7    0.04    0.41
  -6   0   7    0.07    0.34
  -6   0  -7    0.28    0.37
   6   0  -7    0.35    0.24
  -6   0  -7   -0.16    0.38
  -6   0  -7    0.02    0.24
  -6   0   7    0.13    0.16
  -6   0   7    0.05    0.37
   6   0   7    0.32    0.37
  -6   0  -7   -0.60    0.31
   6   0  -7   -0.31    0.24
  -6   0  -7    0.83    0.45
   6   0   7   -0.23    0.25
   6   0   7    0.12    0.39
   6   0  -7    0.38    0.43
  -6   0   7   -0.48    0.38
   7   0   7   -0.14    0.27
  -7   0   7    0.22    0.39
  -7   0  -7   -0.09    0.27
  -7   0   7    0.70    0.46
  -7   0  -7    0.59    0.45
   7   0  -7   -0.07    0.24
   7   0  -7   -0.19    0.41
  -7   0  -7   -0.25    0.36
   7   0  -7    0.50    0.51
  -7   0  -7   -0.26    0.41
   7   0   7    0.35    0.43
   7   0   7   -0.02    0.42
  -7   0  -7   -0.07    0.35
  -7   0   7   -0.04    0.38
  -8   0   7    0.12    0.42
  -8   0  -7   -0.59    0.40
   8   0   7   -0.32    0.27
  -8   0   7   -0.47    0.40
  -8   0  -7    0.67    0.47
  -8   0  -7   -0.34    0.36
   8   0   7    0.32    0.49
  -8   0   7    0.27    0.44
  -8   0  -7   -0.07    0.32
   8   0  -7   -0.09    0.46
   8   0   7   -0.08    0.43
   8   0  -7    0.24    0.29
   8   0  -7    0.37    0.56
  -9   0   7   -0.33    0.41
  -9   0   7   -0.47    0.49
  -9   0   7    0.02    0.46
  -9   0  -7    0.32    0.48
  -9   0  -7   -0.16    0.40
   9   0   7    0.03    0.49
  -9   0  -7    0.17    0.45
  -9   0  -7    0.07    0.36
   9   0   7    0.40    0.50
   9   0  -7    0.45    0.60
   9   0  -7   -0.08    0.52
  10   0  -7    0.15    0.58
  10   0   7   -0.29    0.52
 -10   0  -7   -0.06    0.51
 -10   0   7   -0.61    0.54
 -10   0   7   -0.15    0.44
 -10   0  -7   -0.12    0.44
  10   0   7   -0.67    0.55
 -10   0  -7   -0.18    0.48
 -10   0   7    0.19    0.56
  10   0  -7   -0.03    0.54
 -11   0  -7    0.49    0.55
 -11   0  -7    0.36    0.52
  11   0  -7    0.29    0.62
 -11   0   7    0.14    0.57
  11   0   7    0.25    0.64
 -11   0  -7    0.25    0.65
  11   0  -7   -0.94    0.62
  11   0   7    0.11    0.64
 -11   0   7   -0.84    0.59
  12   0  -7   -0.30    0.76
 -12   0   7    0.52    0.72
 -12   0  -7   -0.26    0.64
 -12   0  -7   -0.39    0.58
 -12   0   7    0.24    0.73
  12   0   7   -0.54    0.65
 -12   0  -7    0.08    0.69
  12   0  -7    0.39    0.68
  12   0   7    0.96    0.74
  13   0  -7    0.81    0.73
  13   0   7    0.38    0.68
 -13   0   7   -0.07    0.80
  13   0   7   -0.33    0.70
  13   0   7    0.85    0.79
 -13   0   7   -0.54    0.73
  13   0  -7   -0.67    0.66
 -13   0  -7    0.46    0.71
 -13   0  -7   -0.71    0.59
   0   0   8  273.59    9.32
   0   0   8  280.18    9.47
   0   0   8  285.65    9.47
   0   0  -8  261.52    9.48
   0   0  -8  272.95    9.41
   0   0  -8  281.98    9.50
   0   0  -8  273.10    9.23
   0   0  -8  277.84    9.47
   1   0  -8   52.33    2.13
   1   0  -8   55.02    2.07
   1   0   8   52.84    2.12
  -1   0  -8   49.57    2.14
  -1   0  -8   52.21    2.13
   1   0  -8   54.22    2.19
   1   0  -8   52.26    1.92
   1   0   8   49.99    2.11
  -1   0   8   51.82    2.12
   1   0   8   54.08    1.94
  -1   0  -8   54.05    2.12
  -1   0  -8   56.71    2.18
   1   0  -8   52.11    2.12
  -1   0  -8   53.31    1.86
  -1   0   8   49.74    2.10
  -1   0   8   51.59    2.02
  -2   0  -8   22.71    0.86
  -2   0  -8   23.38    1.20
  -2   0   8   22.02    1.17
  -2   0   8   21.14    1.07
   2   0  -8   21.53    0.96
   2   0  -8   21.87    1.16
   2   0  -8   21.62    1.04
   2   0   8   21.66    0.90
   2   0  -8   21.79    1.20
  -2   0  -8   21.21    1.19
  -2   0  -8   21.94    1.17
  -2   0  -8   23.78    1.18
   2   0   8   24.13    1.15
   2   0  -8   21.20    1.11
   2   0   8   21.28    1.14
  -3   0   8   20.07    1.04
   3   0  -8   19.57    1.13
  -3   0   8   19.57    0.93
   3   0  -8   18.41    1.05
  -3   0  -8   18.47    0.77
   3   0   8   18.86    1.01
   3   0   8   19.53    0.76
  -3   0  -8   18.21    1.09
  -3   0  -8   19.02    1.12
   3   0  -8   18.21    0.93
  -3   0  -8   18.80    1.10
  -3   0   8   20.09    1.07
   3   0  -8   18.35    1.00
   3   0   8   19.53    1.07
  -3   0  -8   17.86    1.07
   4   0   8    4.74    0.54
   4   0   8    3.77    0.55
  -4   0  -8    5.90    0.67
   4   0  -8    5.85    0.50
  -4   0  -8    6.98    0.72
  -4   0  -8    4.63    0.36
  -4   0  -8    5.16    0.66
  -4   0   8    4.20    0.59
   4   0   8    4.29    0.25
   4   0  -8    4.11    0.58
   4   0  -8    5.81    0.71
  -4   0   8    5.11    0.51
  -4   0   8    4.39    0.58
   4   0  -8    4.48    0.52
  -4   0  -8    4.64    0.61
   5   0  -8   11.36    0.73
   5   0   8   10.41    0.87
  -5   0  -8   10.41    0.89
   5   0   8    9.50    0.74
   5   0  -8   10.90    0.93
  -5   0  -8   11.10    0.83
  -5   0   8   11.79    0.89
  -5   0  -8   10.50    0.59
  -5   0   8   10.58    0.76
  -5   0  -8   10.62    0.89
  -5   0   8   10.01    0.86
  -5   0  -8   10.11    0.82
   5   0  -8   10.00    0.65
   5   0  -8   11.41    0.88
  -6   0  -8   29.38    1.46
  -6   0  -8   25.90    1.18
   6   0  -8   28.69    1.26
  -6   0   8   27.87    1.39
  -6   0  -8   25.75    1.42
  -6   0  -8   27.90    1.50
  -6   0   8   27.88    1.46
   6   0   8   29.87    1.50
  -6   0  -8   27.63    1.45
   6   0  -8   27.66    1.21
   6   0  -8   27.47    1.43
   6   0   8   26.56    1.47
   6   0   8   29.20    1.31
  -6   0   8   28.29    1.43
   6   0  -8   26.29    1.46
  -7   0  -8   36.58    1.79
  -7   0  -8   33.87    1.71
   7   0   8   35.88    1.79
   7   0  -8   35.22    1.49
   7   0  -8   36.96    1.85
   7   0   8   37.46    1.86
  -7   0   8   34.90    1.68
   7   0   8   36.39    1.57
   7   0  -8   37.60    1.75
  -7   0  -8   34.63    1.50
  -7   0  -8   34.23    1.79
  -7   0  -8   35.87    1.76
  -7   0   8   36.75    1.71
  -7   0   8   34.88    1.78
   8   0   8   17.86    1.31
  -8   0   8   21.86    1.23
  -8   0   8   18.86    1.31
   8   0   8   20.42    1.37
   8   0  -8   20.62    1.38
  -8   0  -8   17.92    1.20
  -8   0  -8   20.52    1.31
   8   0  -8   18.75    1.27
  -8   0  -8   16.65    1.18
   8   0   8   18.85    1.04
  -8   0  -8   19.45    1.02
  -8   0   8   20.27    1.24
  -9   0   8    4.12    0.79
  -9   0  -8    4.87    0.73
   9   0  -8    3.64    0.81
   9   0   8    3.84    0.77
   9   0   8    4.30    0.82
   9   0  -8    3.38    0.71
  -9   0  -8    4.22    0.67
  -9   0   8    3.52    0.71
  -9   0  -8    3.64    0.54
  -9   0   8    5.28    0.71
  -9   0  -8    3.85    0.74
  10   0  -8   -0.49    0.53
 -10   0  -8    0.19    0.47
 -10   0  -8   -0.18    0.69
  10   0  -8   -0.40    0.65
 -10   0   8    0.63    0.61
 -10   0  -8   -0.20    0.52
  10   0   8   -0.98    0.52
  10   0   8   -0.03    0.59
 -10   0   8   -0.82    0.47
 -10   0  -8   -0.30    0.60
 -10   0   8    0.49    0.63
  11   0  -8   -0.33    0.69
  11   0   8   -0.34    0.63
 -11   0   8    0.44    0.65
 -11   0  -8   -0.49    0.59
 -11   0   8   -0.08    0.65
  11   0   8   -0.12    0.62
 -11   0  -8    0.20    0.59
  11   0  -8   -0.29    0.63
 -11   0   8   -0.57    0.51
  12   0  -8   -0.61    0.77
 -12   0  -8    0.31    0.75
 -12   0  -8   -0.49    0.69
 -12   0   8   -0.32    0.72
  12   0   8   -0.33    0.65
  12   0  -8    0.33    0.72
  12   0   8    0.98    0.77
 -12   0   8   -0.15    0.64
  13   0   8   -0.27    0.79
  13   0  -8   -0.43    0.72
  13   0   8   -0.12    0.71
 -13   0  -8    0.25    0.78
   0   0   9    0.26    0.25
   0   0   9    0.09    0.37
   0   0  -9   -0.63    0.35
   0   0  -9    0.09    0.33
   0   0  -9    0.08    0.17
   0   0  -9    0.17    0.42
   0   0  -9    0.10    0.37
   0   0   9    0.10    0.32
  -1   0  -9    0.56    0.43
  -1   0  -9   -0.24    0.34
   1   0   9    0.17    0.36
   1   0   9   -0.44    0.29
   1   0  -9    0.05    0.18
  -1   0  -9   -0.08    0.16
  -1   0  -9    0.01    0.34
   1   0  -9   -0.10    0.39
   1   0  -9    0.16    0.38
  -1   0  -9    0.25    0.40
   1   0  -9   -0.14    0.35
  -1   0   9    0.00    0.31
   1   0  -9    0.23    0.31
  -1   0   9   -0.40    0.34
  -1   0   9    0.62    0.29
   1   0   9   -0.08    0.22
   2   0  -9   -0.20    0.28
  -2   0  -9    0.18    0.35
  -2   0  -9    0.28    0.40
   2   0   9    0.66    0.37
  -2   0  -9    0.15    0.40
  -2   0  -9   -0.32    0.35
   2   0   9   -0.10    0.19
   2   0  -9    0.20    0.41
   2   0  -9    0.43    0.41
   2   0   9   -0.32    0.32
  -2   0   9    0.02    0.31
  -2   0   9   -0.11    0.38
   2   0  -9    0.10    0.23
   2   0  -9   -0.39    0.33
  -2   0  -9   -0.19    0.14
  -3   0   9    0.02    0.41
  -3   0  -9   -0.07    0.34
  -3   0  -9   -0.32    0.34
   3   0   9    0.17    0.34
   3   0   9   -0.16    0.16
  -3   0  -9   -0.30    0.32
  -3   0  -9    0.11    0.15
   3   0  -9   -0.39    0.25
  -3   0   9    0.26    0.33
   3   0  -9    0.57    0.43
   3   0  -9    0.17    0.26
   3   0  -9    0.42    0.38
  -3   0  -9    0.32    0.41
  -3   0   9   -0.03    0.27
   3   0  -9   -0.22    0.37
   3   0   9   -0.33    0.32
  -4   0   9    0.35    0.39
  -4   0  -9    0.39    0.42
  -4   0  -9    0.24    0.18
  -4   0  -9    0.02    0.36
  -4   0  -9    0.12    0.39
   4   0  -9    0.17    0.28
   4   0   9   -0.11    0.35
  -4   0   9    0.12    0.41
   4   0  -9   -0.06    0.32
   4   0  -9   -0.53    0.37
   4   0   9   -0.56    0.31
   4   0  -9    0.00    0.47
  -4   0  -9   -0.37    0.34
  -4   0   9   -0.29    0.29
   5   0   9   -0.59    0.30
   5   0  -9   -0.11    0.33
   5   0  -9   -0.24    0.25
  -5   0  -9   -0.13    0.41
  -5   0  -9    0.02    0.41
   5   0  -9   -0.68    0.40
  -5   0   9   -0.44    0.42
   5   0  -9    0.08    0.51
  -5   0  -9    0.43    0.44
  -5   0  -9    0.55    0.41
  -5   0   9   -0.12    0.34
  -5   0   9   -0.28    0.32
  -5   0  -9   -0.16    0.18
   5   0   9   -0.33    0.38
   6   0  -9   -0.18    0.44
   6   0   9   -0.16    0.32
  -6   0  -9   -0.21    0.39
  -6   0   9   -0.66    0.43
  -6   0   9   -0.22    0.44
   6   0  -9    0.18    0.28
   6   0  -9   -0.17    0.32
  -6   0  -9   -0.11    0.44
  -6   0  -9    0.17    0.45
  -6   0   9   -0.65    0.34
   6   0  -9   -0.34    0.52
  -6   0  -9    0.46    0.44
   6   0   9   -0.43    0.41
   6   0   9   -0.68    0.42
  -7   0  -9   -0.26    0.44
   7   0   9    0.50    0.37
  -7   0   9    0.04    0.49
   7   0  -9    0.01    0.48
  -7   0   9    0.61    0.45
  -7   0   9    0.36    0.49
   7   0   9    0.01    0.47
  -7   0  -9    0.57    0.49
  -7   0  -9   -0.07    0.45
   7   0   9   -0.36    0.49
   7   0  -9    0.21    0.57
  -7   0  -9   -0.66    0.44
  -8   0  -9   -0.06    0.46
  -8   0   9   -0.30    0.48
  -8   0   9    0.39    0.50
   8   0   9   -0.36    0.49
   8   0   9   -0.18    0.52
  -8   0  -9   -0.24    0.47
   8   0  -9    0.02    0.62
  -8   0  -9   -0.23    0.54
  -8   0   9    0.92    0.57
   8   0  -9   -0.14    0.52
   8   0   9    0.51    0.36
  -9   0   9   -0.53    0.54
  -9   0   9   -0.82    0.44
  -9   0  -9   -0.66    0.46
   9   0  -9    0.31    0.59
  -9   0  -9   -0.12    0.45
   9   0  -9    0.15    0.59
  -9   0   9    0.00    0.52
  -9   0  -9   -0.34    0.51
   9   0   9   -0.27    0.60
   9   0   9    0.39    0.57
  10   0  -9    0.47    0.64
  10   0   9    0.06    0.69
 -10   0  -9   -0.74    0.63
 -10   0   9   -0.50    0.53
 -10   0   9    0.89    0.61
  10   0  -9   -0.27    0.60
 -10   0   9    0.09    0.62
 -10   0  -9    0.68    0.56
 -10   0  -9   -0.06    0.49
  10   0   9    0.33    0.62
 -11   0  -9    0.14    0.62
  11   0   9    1.42    0.80
 -11   0   9    0.53    0.73
 -11   0   9   -0.26    0.59
  11   0  -9   -0.22    0.67
  11   0   9    0.30    0.68
 -11   0   9   -0.08    0.57
 -11   0  -9   -0.28    0.67
  11   0  -9   -0.93    0.72
 -12   0   9    0.01    0.74
 -12   0   9    0.09    0.73
  12   0   9   -0.90    0.65
 -12   0  -9    0.59    0.73
  12   0  -9    0.76    0.74
  12   0   9    0.17    0.78
  12   0  -9   -1.05    0.69
 -12   0  -9   -0.01    0.75
   0   0 -10  151.98    5.31
   0   0  10  147.45    5.24
   0   0  10  145.56    5.25
   0   0 -10  144.20    5.26
   0   0 -10  139.18    4.92
   0   0 -10  145.53    5.20
   0   0  10  143.13    5.05
   0   0 -10  139.84    5.29
  -1   0 -10   79.88    2.98
  -1   0 -10   74.40    3.03
  -1   0  10   75.16    2.82
   1   0 -10   78.65    3.06
   1   0  10   74.07    2.96
   1   0 -10   73.66    2.68
   1   0 -10   78.09    3.01
   1   0 -10   74.49    2.87
  -1   0  10   73.96    2.97
   1   0  10   74.50    2.73
  -1   0 -10   74.42    2.99
  -1   0 -10   72.16    3.01
   1   0 -10   73.38    2.98
  -1   0  10   72.43    2.94
   1   0  10   76.81    2.97
   2   0 -10   15.74    0.81
  -2   0 -10   15.61    1.03
   2   0 -10   16.48    1.15
   2   0  10   15.63    1.05
   2   0 -10   17.33    1.09
  -2   0 -10   15.80    1.06
  -2   0 -10   18.25    1.15
  -2   0  10   17.50    1.11
   2   0 -10   17.17    1.11
  -2   0 -10   17.65    1.11
  -2   0  10   16.82    0.96
   2   0  10   17.12    1.06
   2   0 -10   16.61    0.95
   2   0  10   16.07    0.78
   3   0 -10    0.05    0.31
   3   0 -10   -0.19    0.42
   3   0 -10    0.22    0.27
  -3   0  10   -0.11    0.42
   3   0 -10   -0.29    0.35
  -3   0  10    0.23    0.37
  -3   0 -10   -0.07    0.44
  -3   0 -10   -0.26    0.37
  -3   0 -10    0.08    0.40
   3   0  10    0.24    0.39
  -3   0 -10    0.66    0.45
   3   0  10    0.13    0.23
   3   0 -10    0.59    0.53
   3   0  10    0.53    0.42
  -4   0  10    6.25    0.80
   4   0  10    7.47    0.76
  -4   0 -10    9.08    0.89
  -4   0  10    8.61    0.70
   4   0 -10    7.62    0.83
   4   0 -10    7.93    0.66
  -4   0 -10    7.98    0.85
  -4   0 -10    7.61    0.87
  -4   0 -10    7.82    0.80
   4   0  10    8.80    0.87
   4   0 -10    8.25    0.69
   4   0 -10    8.05    0.93
   4   0 -10    6.97    0.75
  -4   0  10   10.28    0.86
   5   0 -10    8.17    0.66
  -5   0  10    7.54    0.70
  -5   0  10    7.48    0.79
   5   0  10    6.04    0.70
  -5   0 -10    7.15    0.83
   5   0  10    7.31    0.84
  -5   0 -10    7.40    0.86
  -5   0  10    8.51    0.88
  -5   0 -10    9.24    0.95
  -5   0 -10    7.40    0.85
   5   0 -10    6.80    0.85
   5   0 -10    7.49    0.86
   5   0 -10    5.26    0.65
  -6   0 -10   47.09    2.26
   6   0  10   46.73    2.30
  -6   0 -10   48.45    2.20
  -6   0  10   50.65    2.24
   6   0 -10   49.13    2.22
  -6   0  10   47.37    2.21
   6   0  10   50.13    2.09
  -6   0 -10   49.49    2.27
  -6   0  10   49.19    2.10
   6   0 -10   48.94    2.28
  -6   0 -10   50.40    2.31
   6   0  10   47.66    2.25
   7   0 -10   48.83    2.33
  -7   0 -10   48.93    2.30
   7   0  10   45.40    2.31
   7   0 -10   44.34    2.17
  -7   0  10   47.90    2.11
  -7   0  10   49.20    2.23
  -7   0 -10   48.51    2.23
  -7   0  10   46.86    2.23
   7   0  10   46.18    2.02
   7   0  10   46.18    2.24
  -7   0 -10   45.65    2.23
  -7   0 -10   47.67    2.29
   8   0  10   12.57    1.25
   8   0 -10   11.76    1.18
  -8   0 -10   11.52    1.14
  -8   0  10   13.51    1.22
  -8   0 -10   11.37    1.16
   8   0  10   12.94    1.29
   8   0  10   13.64    0.94
  -8   0 -10   13.30    1.27
  -8   0  10   14.87    1.16
   8   0 -10   14.54    1.21
  -8   0  10   14.04    1.09
   9   0 -10    4.37    0.82
  -9   0  10    3.03    0.72
  -9   0 -10    4.83    0.80
  -9   0  10    4.24    0.78
   9   0 -10    4.82    0.95
   9   0  10    4.37    0.95
  -9   0 -10    3.76    0.74
   9   0  10    4.07    0.87
  -9   0 -10    4.29    0.89
  -9   0  10    5.21    0.84
 -10   0 -10   -0.86    0.59
  10   0  10    0.97    0.72
  10   0 -10    0.21    0.67
 -10   0 -10    0.57    0.63
 -10   0  10    0.09    0.59
  10   0 -10    0.39    0.68
  10   0  10    0.78    0.79
 -10   0  10   -0.72    0.64
 -10   0  10    0.10    0.64
 -10   0 -10    0.27    0.55
  11   0  10   -0.05    0.70
 -11   0  10    0.56    0.68
 -11   0  10   -0.50    0.69
 -11   0  10    0.09    0.76
  11   0 -10   -0.63    0.67
 -11   0 -10   -0.65    0.62
  11   0  10    0.71    0.85
 -11   0 -10    0.61    0.69
  11   0 -10   -0.34    0.75
   0   0 -11    0.52    0.52
   0   0  11    0.23    0.28
   0   0 -11    0.36    0.42
   0   0 -11    0.06    0.46
   0   0  11    0.04    0.37
   0   0  11    0.73    0.47
   0   0 -11    0.15    0.42
   1   0 -11   -1.17    0.46
  -1   0 -11    0.23    0.43
  -1   0 -11    0.41    0.47
   1   0 -11    0.93    0.49
   1   0  11    1.08    0.46
  -1   0  11   -0.35    0.43
   1   0  11    0.51    0.40
   1   0 -11    0.05    0.45
  -1   0 -11    0.16    0.50
   1   0 -11   -0.29    0.34
  -1   0 -11   -0.47    0.38
   1   0  11   -0.18    0.26
  -1   0  11    0.50    0.33
  -1   0  11    0.21    0.39
  -2   0  11    0.13    0.36
  -2   0 -11   -0.89    0.39
   2   0 -11    0.10    0.43
  -2   0  11    0.78    0.50
  -2   0 -11   -0.01    0.48
   2   0  11   -0.27    0.38
   2   0 -11   -0.32    0.44
   2   0  11   -0.50    0.41
   2   0 -11   -0.57    0.33
   2   0 -11    1.26    0.59
   2   0  11   -0.01    0.29
  -2   0 -11    0.02    0.46
  -2   0 -11    0.11    0.42
   3   0 -11   -0.02    0.49
   3   0  11   -0.21    0.42
  -3   0 -11    0.11    0.44
  -3   0  11    0.07    0.38
  -3   0 -11   -0.02    0.46
   3   0 -11   -0.12    0.33
   3   0 -11    0.13    0.49
   3   0  11   -0.10    0.43
  -3   0 -11   -0.55    0.47
   3   0 -11    0.19    0.30
  -3   0  11   -0.47    0.46
   3   0 -11   -0.07    0.45
  -3   0 -11   -0.05    0.44
   4   0 -11    0.18    0.49
  -4   0 -11    0.68    0.53
   4   0  11    0.32    0.45
   4   0 -11    0.10    0.33
  -4   0  11    0.41    0.54
   4   0 -11   -0.36    0.48
  -4   0 -11   -0.24    0.44
  -4   0 -11   -1.00    0.41
   4   0 -11   -0.31    0.42
   4   0 -11   -0.01    0.33
  -4   0 -11   -0.60    0.39
   4   0  11   -0.38    0.41
  -4   0  11   -0.06    0.41
  -5   0 -11   -0.35    0.48
   5   0 -11    0.55    0.46
   5   0  11   -0.02    0.40
  -5   0 -11   -0.25    0.49
  -5   0  11    0.63    0.56
   5   0 -11   -0.61    0.45
  -5   0  11   -0.10    0.46
   5   0 -11   -0.08    0.34
  -5   0  11   -0.31    0.36
   5   0 -11   -0.02    0.53
   5   0  11    0.27    0.48
  -5   0 -11   -0.84    0.45
  -5   0 -11    0.07    0.46
   6   0 -11   -0.46    0.52
   6   0  11   -0.17    0.41
   6   0  11   -0.49    0.46
   6   0 -11   -0.78    0.57
  -6   0 -11   -0.76    0.48
  -6   0 -11   -0.18    0.54
  -6   0  11    0.12    0.52
  -6   0  11    0.30    0.54
  -6   0 -11   -0.20    0.47
   6   0  11   -0.71    0.53
  -6   0  11   -0.17    0.40
  -6   0 -11    0.62    0.56
  -7   0  11   -0.39    0.55
  -7   0 -11   -0.16    0.57
  -7   0 -11   -0.24    0.56
   7   0 -11    0.57    0.68
  -7   0  11   -0.44    0.55
  -7   0 -11    0.73    0.56
   7   0  11   -0.02    0.51
  -7   0 -11   -0.64    0.52
  -7   0  11   -0.14    0.43
   7   0  11    0.31    0.59
   7   0  11    0.39    0.44
   7   0 -11   -0.44    0.55
  -8   0  11   -0.56    0.56
  -8   0  11   -0.80    0.55
   8   0 -11    0.11    0.63
   8   0  11   -1.12    0.37
  -8   0 -11    1.40    0.70
  -8   0  11   -0.34    0.53
   8   0 -11    0.41    0.64
   8   0  11   -0.36    0.58
   8   0  11   -0.41    0.63
  -8   0 -11    0.47    0.64
  -8   0 -11    0.34    0.57
  -9   0 -11    0.56    0.65
  -9   0  11   -0.60    0.61
  -9   0 -11   -0.13    0.54
   9   0 -11    0.36    0.64
   9   0  11   -0.59    0.74
  -9   0  11   -0.01    0.66
   9   0  11   -0.14    0.64
  -9   0 -11   -0.53    0.67
   9   0 -11    1.70    0.82
  -9   0  11    0.72    0.62
  10   0 -11   -0.60    0.62
 -10   0  11    1.09    0.77
 -10   0 -11    0.48    0.70
 -10   0  11    0.68    0.70
 -10   0 -11   -1.46    0.63
 -10   0 -11    0.13    0.59
  10   0 -11    0.01    0.72
  10   0  11   -0.53    0.64
  10   0  11   -0.48    0.80
 -10   0  11   -0.07    0.66
  11   0 -11    0.62    0.78
  11   0  11   -0.03    0.81
 -11   0  11   -0.36    0.76
  11   0  11   -0.41    0.69
 -11   0 -11    0.26    0.71
 -11   0  11    0.33    0.76
 -11   0 -11   -0.38    0.69
 -11   0  11    0.02    0.68
  11   0 -11    0.81    0.78
   0   0  12   69.67    2.87
   0   0 -12   65.31    2.88
   0   0  12   68.48    2.65
   0   0  12   72.77    2.92
   0   0 -12   69.25    2.98
   0   0 -12   67.37    2.94
   0   0 -12   71.49    2.84
   1   0 -12   34.40    1.77
   1   0 -12   33.68    1.81
   1   0  12   32.84    1.72
   1   0  12   34.59    1.75
  -1   0  12   34.17    1.55
  -1   0 -12   33.57    1.76
  -1   0  12   31.85    1.73
  -1   0  12   32.73    1.71
   1   0 -12   33.48    1.77
  -1   0 -12   32.65    1.75
  -1   0 -12   32.88    1.78
  -1   0 -12   38.42    1.77
   1   0 -12   34.22    1.64
  -2   0 -12    0.92    0.56
   2   0 -12    1.34    0.46
  -2   0 -12    0.42    0.52
  -2   0 -12    1.09    0.53
  -2   0 -12    1.82    0.61
   2   0  12   -0.09    0.42
   2   0 -12    1.35    0.60
   2   0 -12    1.74    0.59
   2   0  12    0.94    0.53
  -2   0  12    1.51    0.47
  -2   0  12    0.38    0.54
   2   0 -12   -0.33    0.57
  -3   0 -12    2.82    0.68
  -3   0 -12    1.53    0.62
  -3   0 -12    2.17    0.63
   3   0 -12    2.05    0.63
   3   0 -12    2.56    0.50
  -3   0 -12    2.00    0.64
   3   0 -12    2.21    0.61
   3   0 -12    2.92    0.74
  -3   0  12    2.60    0.65
   3   0  12    1.33    0.53
  -3   0  12    2.84    0.57
   3   0  12    2.15    0.61
  -4   0 -12    2.52    0.72
  -4   0 -12    2.76    0.65
   4   0  12    2.54    0.61
   4   0 -12    2.52    0.62
  -4   0 -12    2.31    0.63
   4   0  12    4.48    0.73
   4   0 -12    2.61    0.68
  -4   0  12    2.68    0.61
  -4   0 -12    2.90    0.69
  -4   0  12    3.83    0.77
   4   0 -12    2.25    0.72
  -5   0  12    3.88    0.70
  -5   0 -12    3.99    0.77
   5   0  12    3.73    0.73
   5   0 -12    4.47    0.71
  -5   0 -12    3.66    0.76
  -5   0 -12    5.06    0.84
   5   0 -12    3.64    0.74
  -5   0  12    4.73    0.84
   5   0  12    5.83    0.75
   5   0 -12    3.32    0.85
  -5   0 -12    2.93    0.70
  -6   0 -12   30.21    1.78
   6   0  12   28.01    1.85
   6   0 -12   28.55    1.79
  -6   0 -12   28.07    1.68
  -6   0 -12   28.94    1.77
  -6   0  12   30.25    1.74
  -6   0  12   28.34    1.65
   6   0  12   27.99    1.70
  -6   0  12   27.87    1.47
  -6   0 -12   27.31    1.74
   6   0 -12   27.70    1.66
   7   0  12    9.09    1.09
  -7   0  12    8.99    1.05
  -7   0  12   10.03    1.09
   7   0  12    8.07    0.86
  -7   0 -12    8.78    1.10
  -7   0 -12    9.71    1.09
  -7   0 -12    8.42    1.08
   7   0 -12    9.03    1.05
  -7   0  12    9.01    0.91
   7   0 -12    9.78    1.18
  -7   0 -12    9.55    1.14
   7   0  12   11.89    1.31
   8   0 -12    4.91    0.91
  -8   0 -12    3.66    0.83
  -8   0  12    5.41    0.94
  -8   0  12    5.10    0.79
   8   0 -12    2.60    0.89
   8   0  12    6.15    1.08
  -8   0 -12    5.59    0.93
  -8   0 -12    6.35    1.03
   8   0  12    3.17    0.83
  -8   0  12    4.05    0.84
   9   0 -12    3.30    0.97
  -9   0 -12    1.86    0.78
  -9   0 -12    3.21    0.94
  -9   0  12    4.56    0.87
  -9   0  12    3.14    0.82
  -9   0 -12    3.13    0.79
   9   0  12    5.73    1.13
  -9   0  12    4.01    0.77
   9   0 -12    4.01    0.85
   9   0  12    3.18    0.86
 -10   0  12   -0.44    0.63
 -10   0 -12   -0.02    0.68
 -10   0  12    0.70    0.77
  10   0  12    0.75    0.75
  10   0 -12    0.20    0.86
  10   0  12   -0.62    0.82
 -10   0  12    0.50    0.71
  10   0 -12    0.43    0.73
 -10   0 -12   -0.18    0.65
 -10   0 -12    0.11    0.60
   0   0 -13    0.14    0.61
   0   0 -13    0.19    0.50
   0   0 -13    0.42    0.57
   0   0 -13   -0.01    0.54
   0   0  13    0.64    0.56
   0   0  13   -0.17    0.44
   1   0  13   -0.07    0.46
  -1   0 -13   -0.22    0.49
   1   0 -13    0.01    0.64
  -1   0  13    0.10    0.38
  -1   0 -13    0.49    0.54
  -1   0  13   -0.37    0.44
  -1   0 -13   -0.67    0.57
  -1   0  13   -0.57    0.50
  -1   0 -13    0.02    0.49
   1   0 -13    0.24    0.45
   1   0 -13   -0.09    0.52
   1   0 -13    0.48    0.57
   1   0  13   -0.28    0.48
   2   0 -13   -0.62    0.53
  -2   0 -13   -0.34    0.48
  -2   0 -13    0.31    0.61
   2   0 -13    0.05    0.57
  -2   0 -13   -0.20    0.49
  -2   0  13    0.00    0.43
   2   0 -13    0.22    0.45
  -2   0 -13   -0.38    0.54
   2   0  13    0.18    0.55
  -2   0  13   -0.12    0.54
   2   0  13    0.32    0.50
   2   0 -13    0.18    0.54
  -3   0 -13    0.07    0.53
   3   0 -13    1.02    0.57
  -3   0  13    0.53    0.44
  -3   0 -13   -0.34    0.51
   3   0  13   -0.51    0.47
   3   0 -13   -0.15    0.56
  -3   0 -13   -0.75    0.52
   3   0 -13    0.23    0.66
  -3   0  13   -0.38    0.56
   3   0  13   -0.03    0.48
  -3   0 -13   -0.50    0.50
  -4   0 -13   -0.18    0.48
   4   0 -13    0.29    0.54
  -4   0  13    0.27    0.48
  -4   0 -13   -0.34    0.49
   4   0 -13    0.44    0.59
  -4   0  13   -0.07    0.58
   4   0 -13   -0.52    0.67
  -4   0 -13    0.05    0.54
   4   0  13   -0.38    0.45
  -4   0 -13    0.33    0.57
   4   0  13   -0.01    0.49
  -5   0 -13    1.10    0.66
   5   0 -13   -0.23    0.50
  -5   0 -13   -0.11    0.62
   5   0 -13    0.09    0.66
  -5   0  13   -0.32    0.63
   5   0  13    0.06    0.52
  -5   0  13   -0.36    0.50
  -5   0 -13    0.27    0.61
  -5   0 -13    0.71    0.65
   5   0  13    0.10    0.51
   5   0 -13   -0.16    0.70
   6   0 -13    0.16    0.64
  -6   0 -13   -0.06    0.54
   6   0 -13   -0.01    0.65
   6   0  13   -0.30    0.49
  -6   0 -13    0.18    0.59
  -6   0  13    0.43    0.69
   6   0  13   -0.03    0.57
  -6   0 -13   -0.97    0.62
   6   0  13   -0.40    0.62
  -6   0  13   -0.37    0.54
  -6   0 -13   -1.06    0.58
   7   0  13   -0.69    0.68
   7   0 -13    0.06    0.74
  -7   0 -13   -1.00    0.58
  -7   0  13   -0.21    0.59
  -7   0 -13   -0.41    0.62
  -7   0 -13   -1.34    0.57
   7   0 -13    0.12    0.64
   7   0  13    0.48    0.63
  -7   0  13   -0.47    0.67
   7   0  13    0.86    0.54
  -7   0 -13    0.57    0.68
  -8   0 -13    0.56    0.67
   8   0  13    1.00    0.84
   8   0 -13   -0.65    0.78
   8   0  13   -0.34    0.61
  -8   0 -13   -0.75    0.68
  -8   0 -13   -0.27    0.61
  -8   0  13    1.12    0.71
  -8   0  13    0.35    0.75
   8   0 -13   -0.68    0.66
  -9   0 -13    0.63    0.68
   9   0  13   -0.47    0.67
   9   0 -13   -0.19    0.84
  -9   0  13    0.65    0.71
   9   0 -13    0.64    0.74
  -9   0  13   -0.70    0.67
  -9   0 -13    0.30    0.70
   9   0  13    0.69    0.88
  -9   0 -13   -0.16    0.68
   0   0 -14   70.45    2.90
   0   0  14   69.12    2.99
   0   0 -14   66.14    3.01
   0   0 -14   68.92    3.06
   0   0 -14   68.93    3.01
   0   0  14   61.61    2.88
  -1   0  14   38.96    2.03
  -1   0 -14   37.56    2.00
   1   0  14   34.17    1.87
  -1   0 -14   37.88    1.94
   1   0 -14   34.59    1.96
  -1   0  14   31.78    1.83
   1   0 -14   34.38    1.95
   1   0 -14   38.20    1.86
  -1   0 -14   34.28    2.02
   1   0  14   34.44    1.93
   1   0 -14   37.29    2.09
  -1   0 -14   35.85    1.96
  -2   0 -14   10.00    1.16
   2   0 -14    8.18    1.13
  -2   0 -14    9.36    1.05
   2   0  14   10.12    1.08
  -2   0  14   10.87    0.93
  -2   0  14   10.59    1.16
   2   0 -14    9.12    1.05
  -2   0 -14    9.07    1.10
   2   0 -14    9.83    1.07
   2   0  14    9.34    1.03
  -2   0 -14   10.48    1.13
   3   0  14    1.11    0.66
  -3   0 -14   -0.11    0.61
   3   0 -14    0.69    0.62
   3   0 -14    1.40    0.71
  -3   0  14    1.02    0.70
  -3   0 -14    1.77    0.77
  -3   0 -14    2.27    0.73
  -3   0 -14    0.08    0.60
   3   0  14    0.67    0.56
  -3   0  14    1.10    0.52
   3   0 -14    0.99    0.64
   4   0 -14    3.99    0.86
  -4   0 -14    2.95    0.86
  -4   0 -14    3.38    0.81
  -4   0 -14    4.04    0.88
  -4   0 -14    2.63    0.81
   4   0 -14    4.70    0.97
   4   0 -14    4.69    0.81
  -4   0  14    5.36    0.93
  -4   0  14    3.37    0.72
   4   0  14    3.13    0.74
   4   0  14    2.99    0.72
  -5   0 -14    3.67    0.84
  -5   0  14    3.56    0.91
  -5   0 -14    2.42    0.85
  -5   0  14    3.95    0.77
   5   0 -14    4.38    0.91
   5   0  14    3.31    0.76
   5   0  14    5.24    0.98
  -5   0 -14    2.87    0.83
  -5   0 -14    3.71    0.86
   5   0  14    3.84    0.76
   5   0 -14    3.96    0.98
  -6   0  14    5.55    0.93
  -6   0 -14    5.58    1.03
   6   0 -14    4.89    0.90
  -6   0  14    6.61    1.04
   6   0 -14    4.93    0.98
   6   0  14    7.52    1.13
  -6   0 -14    3.74    0.92
  -6   0 -14    4.46    0.95
   6   0  14    5.41    0.83
   6   0  14    3.81    0.85
  -6   0 -14    5.39    0.94
  -7   0 -14   10.24    1.28
  -7   0  14    9.89    1.21
   7   0  14    8.56    1.14
   7   0 -14    9.01    1.25
   7   0  14    9.74    1.01
   7   0  14   10.27    1.32
  -7   0 -14   10.14    1.22
  -7   0 -14    7.14    1.05
   7   0 -14    9.82    1.20
  -7   0  14    9.43    1.15
  -7   0 -14   11.60    1.29
   0   0 -15   -0.62    0.61
   0   0 -15   -0.07    0.70
   0   0 -15   -0.34    0.63
   0   0  15   -0.32    0.51
   0   0  15    1.23    0.73
   0   0 -15    0.24    0.56
  -1   0 -15   -0.44    0.67
   1   0 -15   -0.24    0.65
   1   0 -15   -0.10    0.65
   1   0  15    0.13    0.62
  -1   0 -15    0.42    0.61
   1   0  15    0.19    0.50
   1   0 -15   -0.53    0.70
  -1   0 -15   -0.59    0.57
  -1   0 -15    0.18    0.65
  -1   0  15    0.15    0.70
   2   0  15   -0.64    0.58
  -2   0  15    0.03    0.70
   2   0 -15   -0.01    0.69
  -2   0 -15   -0.47    0.60
   2   0 -15   -0.80    0.59
  -2   0 -15   -0.15    0.69
  -2   0 -15   -0.51    0.63
  -2   0 -15    0.54    0.71
   2   0  15    0.96    0.59
   2   0 -15   -1.43    0.67
   3   0 -15   -0.10    0.78
  -3   0  15   -1.17    0.66
  -3   0  15   -0.03    0.66
  -3   0 -15    0.76    0.72
   3   0  15    0.21    0.63
  -3   0 -15   -1.24    0.51
   3   0  15    0.18    0.70
  -3   0 -15    0.68    0.67
   3   0 -15   -0.46    0.59
   3   0 -15   -0.55    0.62
  -3   0 -15    0.82    0.72
   4   0 -15   -0.11    0.80
   4   0  15   -0.36    0.57
  -4   0  15   -0.33    0.52
  -4   0 -15    1.14    0.73
   4   0 -15    0.01    0.60
  -4   0  15    0.10    0.72
  -4   0 -15   -0.12    0.63
  -4   0 -15    0.94    0.77
   4   0 -15    0.59    0.68
  -4   0 -15   -0.35    0.72
   5   0 -15    0.26    0.79
  -5   0 -15   -0.22    0.70
  -5   0 -15    1.36    0.71
  -5   0  15   -0.60    0.73
  -5   0 -15   -0.72    0.65
   5   0  15    0.51    0.62
   5   0  15    0.03    0.72
  -5   0 -15   -0.26    0.63
   5   0 -15    0.11    0.69
  -5   0  15    1.11    0.68
  -6   0  15    0.40    0.77
   6   0 -15   -1.19    0.64
  -6   0 -15    0.92    0.71
   6   0  15   -0.08    0.58
   6   0 -15    0.99    0.88
  -6   0  15   -0.47    0.62
   6   0  15    0.52    0.79
  -6   0 -15   -0.54    0.70
  -6   0 -15    0.44    0.79
  -6   0 -15    0.65    0.75
   0   0 -16    9.28    1.18
   0   0  16   14.90    1.40
   0   0 -16   12.58    1.37
   0   0 -16   11.53    1.37
  -1   0 -16    2.93    0.92
  -1   0 -16    2.55    0.84
   1   0  16    5.28    1.00
   1   0 -16    3.65    1.02
  -1   0 -16    4.07    0.97
  -1   0 -16    4.34    0.85
   1   0 -16    3.76    0.93
  -1   0  16    4.92    1.00
   1   0 -16    2.94    0.89
  -2   0 -16    1.73    0.84
  -2   0 -16    1.20    0.79
  -2   0 -16    0.86    0.72
   2   0 -16    0.48    0.72
  -2   0 -16    1.35    0.75
   2   0 -16    0.39    0.81
   2   0  16   -0.05    0.70
   2   0 -16    1.14    0.78
  -2   0  16   -0.66    0.71
   3   0 -16    0.42    0.69
  -3   0 -16    0.89    0.82
  -3   0 -16   -0.34    0.71
   3   0  16   -0.49    0.64
   3   0 -16   -0.63    0.79
  -3   0  16    0.92    0.83
   3   0 -16    0.30    0.71
  -3   0 -16   -0.50    0.66
  -3   0 -16    0.40    0.72
   0   1   0    0.02    0.02
   0  -1   0   -0.01    0.02
   0  -1   0    0.03    0.02
   0  -1   0   -0.02    0.01
   0   1   0    0.00    0.02
   0   1   0   -0.01    0.01
   0   1   0    0.00    0.02
   0   1   0   -0.02    0.02
   0  -1   0   -0.04    0.02
   0   1   0    0.00    0.02
   0  -1   0    0.02    0.03
   0  -1   0    0.00    0.02
  -1   1   0   20.14    0.78
  -1  -1   0   26.02    0.82
  -1   1   0   22.00    0.79
   2  -1   0   21.07    0.81
  -2  -1   0   21.65    0.75
   2   1   0   22.00    0.75
  -2   1   0   20.43    0.84
  -2   1   0   22.78    0.79
   2  -1   0   21.52    0.78
  -2  -1   0   21.37    0.85
  -2   1   0   20.59    0.84
  -2   1   0   21.38    0.82
   2  -1   0   21.20    0.81
   2  -1   0   21.58    0.78
   2   1   0   21.69    0.84
  -2   1   0   21.54    0.80
  -2  -1   0   22.31    0.85
   2  -1   0   21.91    0.79
  -2   1   0   22.51    0.83
  -2  -1   0   21.26    0.82
   2   1   0   23.63    0.84
  -2   1   0   21.12    0.78
   2  -1   0   22.12    0.83
  -3   1   0   36.82    1.34
  -3  -1   0   39.00    1.32
  -3   1   0   38.51    1.36
   3  -1   0   38.90    1.40
  -3   1   0   38.18    1.41
   3   1   0   37.92    1.31
  -3   1   0   40.97    1.46
  -3  -1   0   35.44    1.39
   3   1   0   38.48    1.43
   3   1   0   41.23    1.43
  -3  -1   0   36.48    1.31
  -3   1   0   35.84    1.34
   3  -1   0   38.49    1.34
   3  -1   0   38.60    1.42
  -3  -1   0   38.08    1.44
  -3   1   0   35.93    1.40
  -3   1   0   38.65    1.43
   3  -1   0   37.52    1.34
   3   1   0   34.42    1.45
  -3  -1   0   43.03    1.47
  -4  -1   0    6.12    0.33
  -4  -1   0    6.03    0.53
  -4   1   0    5.39    0.43
   4   1   0    5.57    0.47
   4   1   0    5.93    0.31
  -4   1   0    5.63    0.37
  -4  -1   0    5.29    0.42
   4  -1   0    6.08    0.49
   4  -1   0    5.97    0.35
  -4  -1   0    5.81    0.46
  -4   1   0    6.46    0.55
   4   1   0    6.29    0.52
   4   1   0    6.06    0.46
  -4   1   0    5.62    0.39
   4  -1   0    5.05    0.42
  -4  -1   0    5.40    0.30
  -4   1   0    5.31    0.34
  -4   1   0    5.81    0.49
   5   1   0  108.47    3.76
  -5   1   0  107.04    3.61
   5   1   0  104.23    3.81
  -5  -1   0   99.70    3.69
   5  -1   0  107.78    3.75
  -5   1   0  107.20    3.63
  -5  -1   0  106.28    3.57
  -5   1   0  105.76    3.80
  -5   1   0  106.09    3.72
  -5  -1   0  104.26    3.59
  -5  -1   0  107.96    3.80
  -5  -1   0  103.28    3.75
   5  -1   0  105.71    3.61
   5   1   0  108.52    3.74
  -5   1   0  101.66    3.74
   5  -1   0  109.56    3.73
  -6   1   0   21.79    0.93
  -6   1   0   22.93    1.07
  -6   1   0   22.84    1.12
   6   1   0   23.15    0.89
  -6  -1   0   22.14    1.06
   6   1   0   21.54    1.17
   6  -1   0   25.25    1.10
  -6  -1   0   21.81    1.11
  -6  -1   0   23.95    0.93
   6   1   0   25.94    1.16
   6   1   0   25.34    1.13
   6  -1   0   23.93    1.12
  -6  -1   0   23.52    0.89
   6  -1   0   23.84    1.19
  -6  -1   0   26.04    1.18
  -6   1   0   23.15    0.98
   6  -1   0   23.18    0.93
  -6   1   0   25.92    1.17
   7   1   0   22.76    1.10
   7  -1   0   21.41    1.07
  -7  -1   0   21.28    1.12
   7  -1   0   20.17    1.15
   7   1   0   19.15    0.79
  -7  -1   0   20.24    1.02
   7   1   0   20.43    1.15
  -7   1   0   18.07    1.02
  -7   1   0   20.14    1.03
  -7  -1   0   20.55    0.83
  -7  -1   0   20.85    1.10
  -7   1   0   20.35    0.88
   7   1   0   20.78    1.05
  -7   1   0   22.99    1.15
   7  -1   0   20.50    0.84
   7  -1   0   19.69    1.01
  -7  -1   0   19.44    0.79
  -7   1   0   19.01    0.83
   8   1   0    3.04    0.49
   8   1   0    3.20    0.57
  -8  -1   0    3.66    0.59
   8  -1   0    2.88    0.31
  -8  -1   0    3.58    0.49
  -8   1   0    3.39    0.36
   8  -1   0    3.80    0.61
  -8   1   0    3.38    0.49
  -8   1   0    2.51    0.42
   8   1   0    3.48    0.50
  -8   1   0    2.86    0.53
  -8   1   0    3.63    0.60
   8  -1   0    4.00    0.51
  -8  -1   0    3.48    0.31
   8  -1   0    4.10    0.57
  -8  -1   0    4.12    0.58
  -9  -1   0    2.60    0.53
   9   1   0    1.56    0.44
  -9  -1   0    0.78    0.41
   9   1   0    1.88    0.55
  -9  -1   0    1.36    0.25
   9  -1   0    2.73    0.59
  -9   1   0    1.50    0.29
   9  -1   0    1.04    0.40
  -9   1   0    1.68    0.55
  -9   1   0    2.36    0.55
   9  -1   0    1.46    0.47
   9   1   0    2.31    0.51
  -9  -1   0    0.98    0.44
  -9   1   0    1.36    0.45
 -10  -1   0    2.33    0.57
 -10   1   0    3.47    0.59
 -10   1   0    4.19    0.70
  10  -1   0    2.69    0.59
  10   1   0    2.40    0.53
  10   1   0    4.08    0.69
  10  -1   0    3.44    0.56
 -10  -1   0    2.64    0.55
  10  -1   0    2.10    0.57
 -10  -1   0    2.09    0.56
  10   1   0    1.94    0.56
 -10   1   0    3.68    0.65
 -11  -1   0   12.61    1.10
  11   1   0    8.32    0.99
  11  -1   0   12.92    1.10
 -11   1   0   13.50    1.15
  11  -1   0   12.12    0.98
 -11  -1   0   10.58    1.04
 -11   1   0    9.77    0.94
  11   1   0   11.79    0.97
  11  -1   0   11.95    1.19
 -11  -1   0   13.09    0.98
 -11   1   0   10.04    1.02
  11   1   0    9.81    0.97
  12  -1   0    8.40    0.94
  12   1   0    8.53    1.05
  12  -1   0    8.87    1.06
  12   1   0   11.69    1.10
 -12  -1   0    8.38    0.98
 -12  -1   0    9.42    1.05
 -12   1   0    9.66    1.05
 -12  -1   0   10.00    0.97
  12  -1   0    9.41    0.94
 -12   1   0   11.87    1.18
  12   1   0    9.68    0.97
 -12   1   0   12.67    1.06
 -13   1   0    8.35    0.96
  13  -1   0    6.07    1.01
  13  -1   0    7.79    0.90
 -13  -1   0    9.13    1.14
 -13   1   0    7.21    1.07
  13  -1   0    6.58    0.97
  13   1   0    6.51    0.90
  13   1   0    7.17    0.99
  13   1   0    6.68    1.04
 -13  -1   0    7.14    1.00
 -13   1   0    8.73    1.13
 -13  -1   0    6.74    0.88
  14  -1   0   12.47    1.39
  14  -1   0    9.65    1.17
 -14   1   0    8.90    1.17
  14  -1   0    9.19    1.03
  14   1   0    7.17    1.14
  14   1   0    9.92    1.21
 -14  -1   0    8.95    1.21
 -14   1   0    8.31    1.04
 -14  -1   0   12.40    1.38
 -14   1   0    8.10    1.17
  14  -1   0    8.78    1.26
 -14  -1   0    9.18    1.08
  14   1   0    9.06    1.05
   0  -1   1    0.04    0.06
   0  -1   1    0.00    0.04
   0   1  -1   -0.08    0.06
   0   1   1    0.01    0.06
   0   1  -1    0.01    0.07
   0  -1  -1   -0.02    0.08
   0   1  -1   -0.04    0.06
   0  -1   1   -0.03    0.06
   0   1   1   -0.03    0.06
   0   1  -1   -0.06    0.06
   0  -1   1   -0.10    0.06
   0   1   1   -0.08    0.05
   0   1  -1    0.02    0.06
   0   1   1    0.01    0.06
   0  -1   1    0.07    0.06
   0   1  -1   -0.04    0.06
   0  -1  -1   -0.03    0.06
   0   1   1    0.03    0.05
   0  -1  -1   -0.01    0.06
   0  -1   1    0.03    0.08
   0   1   1   -0.02    0.05
   0  -1  -1    0.03    0.05
   0  -1  -1   -0.06    0.06
   0  -1  -1   -0.04    0.05
   0  -1   1    0.00    0.04
   0   1   1    0.00    0.06
   0  -1  -1   -0.05    0.06
   0   1  -1   -0.02    0.05
   1  -1  -1    2.29    0.16
  -1  -1   1    2.02    0.17
   1   1   1    2.32    0.20
   1   1   1    1.43    0.14
  -1  -1   1    1.46    0.15
  -1   1  -1    2.16    0.18
   1  -1  -1    1.73    0.14
  -1  -1   1    2.48    0.19
  -1   1  -1    2.35    0.19
  -1  -1   1    2.26    0.19
  -1   1  -1    1.94    0.17
  -1  -1   1    2.20    0.18
  -1  -1   1    2.19    0.18
  -1   1  -1    1.98    0.14
   1   1   1    2.48    0.18
   1  -1  -1    2.48    0.20
   1  -1  -1    2.41    0.18
   1  -1  -1    1.69    0.12
  -1   1  -1    2.26    0.15
   1   1   1    2.43    0.21
  -1  -1   1    2.10    0.12
   1   1   1    2.08    0.19
   1  -1  -1    2.06    0.16
   1   1   1    1.91    0.13
  -1   1  -1    2.56    0.20
  -1   1  -1    2.22    0.17
  -1   1  -1    2.35    0.18
   1  -1  -1    2.17    0.18
  -1  -1  -1    2.49    0.20
  -1   1   1    2.39    0.18
   1   1  -1    2.55    0.18
   1   1  -1    2.12    0.19
  -1  -1  -1    2.09    0.18
  -1   1   1    2.30    0.19
   1   1  -1    2.91    0.21
  -1  -1  -1    2.36    0.14
   1  -1   1    2.01    0.16
  -1  -1  -1    2.25    0.18
   1  -1   1    2.18    0.19
   1  -1   1    2.22    0.16
   1  -1   1    1.53    0.13
   1  -1   1    2.33    0.18
   1   1  -1    2.00    0.16
  -1   1   1    1.45    0.13
   1   1  -1    1.84    0.13
  -1  -1  -1    2.30    0.17
   1   1  -1    2.37    0.19
   1   1  -1    2.12    0.12
  -1   1   1    2.13    0.17
   1  -1   1    1.42    0.14
   1   1  -1    1.44    0.14
   1  -1   1    1.37    0.13
  -1   1   1    2.19    0.18
  -1  -1  -1    2.31    0.18
   1   1  -1    2.16    0.19
   1  -1   1    1.46    0.14
  -1   1   1    2.32    0.19
   1  -1   1    1.45    0.12
   2  -1  -1   45.04    1.62
   2   1   1   47.33    1.60
   2   1   1   46.74    1.62
  -2   1  -1   45.39    1.69
  -2  -1   1   48.01    1.64
  -2   1  -1   49.08    1.66
  -2   1  -1   46.54    1.68
  -2   1  -1   46.70    1.64
  -2   1  -1   47.33    1.66
  -2  -1   1   47.69    1.68
  -2  -1   1   45.37    1.69
  -2   1  -1   46.97    1.69
   2  -1  -1   48.04    1.60
  -2   1  -1   47.69    1.66
  -2   1  -1   48.35    1.64
   2   1   1   48.03    1.60
  -2  -1   1   44.19    1.68
   2   1   1   44.94    1.69
   2  -1  -1   50.93    1.63
   2   1   1   50.20    1.71
   2  -1  -1   45.87    1.70
   2  -1  -1   46.79    1.67
  -2  -1  -1   46.92    1.68
  -2  -1  -1   48.18    1.62
  -2   1   1   48.04    1.69
  -2   1   1   48.34    1.66
  -2   1   1   46.75    1.69
  -2   1   1   47.87    1.63
  -2  -1  -1   48.09    1.68
   2  -1   1   50.14    1.70
   2   1  -1   45.87    1.68
   2  -1   1   45.82    1.64
   2   1  -1   48.90    1.63
  -2   1   1   47.81    1.60
  -2  -1  -1   46.17    1.70
   2  -1   1   48.31    1.64
  -2  -1  -1   51.37    1.65
   2   1  -1   44.40    1.66
   3  -1  -1  108.87    3.76
  -3  -1   1  116.08    3.82
  -3   1  -1  109.46    3.81
   3   1   1  109.84    3.83
  -3   1  -1  112.00    3.83
   3  -1  -1  111.13    3.70
  -3  -1   1  111.35    3.74
   3   1   1  111.04    3.71
  -3   1  -1  109.71    3.78
  -3   1  -1  109.79    3.77
  -3  -1   1  108.38    3.84
  -3   1  -1  113.03    3.76
   3   1   1  109.88    3.70
   3  -1  -1  109.44    3.80
   3   1   1  114.49    3.86
  -3  -1   1  108.66    3.83
   3  -1  -1  116.45    3.73
  -3   1  -1  110.05    3.81
  -3   1  -1  109.68    3.84
  -3   1  -1  113.56    3.78
  -3  -1  -1  111.20    3.86
  -3  -1  -1  111.33    3.75
  -3   1   1  107.34    3.83
   3  -1   1  114.46    3.86
  -3  -1  -1  108.33    3.81
  -3  -1  -1  111.23    3.82
  -3   1   1  109.32    3.82
   3   1  -1  110.54    3.80
  -3   1   1  113.07    3.77
   3   1  -1  114.04    3.68
  -3   1   1  111.85    3.70
   3   1  -1  113.30    3.82
  -3   1   1  102.61    3.83
   3  -1   1  109.86    3.82
  -3  -1  -1  113.09    3.76
  -3  -1  -1  111.24    3.70
  -4   1  -1   20.46    0.90
  -4  -1   1   19.99    0.96
  -4   1  -1   17.68    0.91
   4  -1  -1   19.52    0.85
   4   1   1   20.47    0.75
   4  -1  -1   21.19    0.75
   4   1   1   20.88    0.96
  -4  -1   1   20.22    0.80
   4  -1  -1   20.35    0.77
  -4  -1   1   20.13    0.90
  -4   1  -1   19.75    0.81
   4  -1  -1   20.01    0.91
  -4   1  -1   19.72    0.90
  -4   1  -1   20.69    0.82
  -4   1  -1   20.08    0.85
  -4  -1   1   19.99    0.93
   4   1   1   18.63    0.91
  -4   1   1   18.53    0.92
  -4  -1  -1   19.14    0.95
   4   1  -1   20.09    0.92
  -4  -1  -1   20.29    0.92
  -4  -1  -1   19.79    0.91
  -4  -1  -1   19.60    0.83
  -4   1   1   21.61    0.84
   4  -1   1   19.40    0.90
  -4   1   1   20.58    0.75
   4   1  -1   20.23    0.72
  -4   1   1   19.33    0.88
   4   1  -1   20.39    0.88
  -4   1   1   20.07    0.93
   4  -1   1   21.37    0.96
  -4  -1  -1   19.97    0.75
  -4  -1  -1   20.96    0.80
   5  -1  -1   23.85    1.10
  -5  -1   1   25.12    0.97
   5   1   1   24.08    1.12
  -5  -1   1   23.77    1.17
  -5   1  -1   24.20    1.05
   5  -1  -1   24.12    1.05
  -5   1  -1   24.79    1.17
   5   1   1   25.43    1.11
  -5  -1   1   24.62    1.10
  -5   1  -1   24.42    1.11
  -5   1  -1   27.25    1.01
  -5   1  -1   25.61    0.99
   5  -1  -1   26.56    0.94
   5  -1  -1   26.35    0.96
   5   1   1   24.79    1.18
  -5   1  -1   25.01    1.10
  -5  -1   1   24.43    1.13
  -5   1   1   24.51    1.01
   5   1  -1   23.11    1.07
  -5  -1  -1   23.22    1.11
   5  -1   1   25.82    1.17
   5  -1   1   24.18    1.10
  -5  -1  -1   23.18    1.14
  -5  -1  -1   26.24    0.98
  -5  -1  -1   24.72    1.11
  -5   1   1   25.47    1.11
   5   1  -1   22.73    1.09
  -5   1   1   25.40    1.14
  -5  -1  -1   26.28    1.05
   5   1  -1   25.79    0.87
  -5   1   1   23.02    1.14
  -5  -1  -1   24.38    0.92
   5   1  -1   25.43    0.90
  -6  -1   1    1.41    0.24
  -6  -1   1    2.07    0.45
  -6   1  -1    1.50    0.40
  -6   1  -1    0.98    0.35
   6  -1  -1    1.19    0.37
   6   1   1    1.32    0.43
  -6  -1   1    1.84    0.37
  -6   1  -1    1.54    0.26
  -6   1  -1    0.90    0.32
  -6   1  -1    1.47    0.33
   6  -1  -1    1.66    0.21
   6   1   1    1.60    0.37
   6   1   1    1.00    0.34
   6  -1  -1    1.13    0.30
  -6  -1   1    2.51    0.41
  -6   1  -1    1.71    0.27
  -6  -1  -1    0.69    0.37
   6  -1   1    1.84    0.41
   6  -1   1    1.49    0.38
  -6   1   1    1.30    0.35
  -6  -1  -1    1.80    0.26
  -6  -1  -1    1.16    0.34
  -6  -1  -1    1.53    0.21
  -6   1   1    1.57    0.28
   6   1  -1    1.34    0.40
  -6  -1  -1    1.82    0.33
  -6  -1  -1    1.30    0.40
   6   1  -1    1.82    0.14
  -6   1   1    2.35    0.42
   6   1  -1    1.20    0.34
  -6   1   1    2.09    0.43
   6  -1   1    1.10    0.34
  -7  -1   1   27.31    1.25
   7  -1  -1   26.71    1.03
   7  -1  -1   27.52    1.22
  -7   1  -1   26.06    1.19
  -7  -1   1   27.55    1.34
  -7   1  -1   26.57    1.28
   7  -1  -1   27.00    1.29
   7   1   1   27.42    1.30
  -7  -1   1   26.39    1.30
  -7  -1   1   26.87    1.08
  -7   1  -1   27.68    1.26
  -7   1  -1   27.61    1.11
  -7   1  -1   27.07    1.32
   7   1   1   27.18    1.29
  -7   1  -1   28.17    1.09
   7   1   1   28.11    1.37
  -7   1   1   26.91    1.30
  -7  -1  -1   25.60    1.31
   7   1  -1   26.83    0.96
  -7   1   1   27.72    1.34
   7   1  -1   26.56    1.24
   7  -1   1   28.04    1.28
  -7   1   1   27.90    1.27
  -7  -1  -1   26.21    1.06
  -7  -1  -1   26.72    1.27
  -7  -1  -1   25.95    1.03
   7   1  -1   28.87    1.32
  -7   1   1   28.60    1.13
   7  -1   1   28.32    1.30
  -7  -1  -1   26.32    1.18
   7  -1   1   26.51    1.38
   7   1  -1   25.07    1.34
  -8  -1   1   21.52    1.15
  -8   1  -1   22.61    1.21
   8   1   1   17.90    1.16
   8   1   1   20.77    1.12
  -8   1  -1   19.55    1.09
  -8  -1   1   19.06    0.85
  -8  -1   1   20.19    1.10
  -8   1  -1   17.96    0.86
   8  -1  -1   19.40    1.09
  -8  -1   1   18.82    1.06
   8   1   1   20.13    1.11
  -8   1  -1   19.18    1.00
   8  -1  -1   20.45    1.03
  -8   1  -1   19.53    0.86
   8  -1   1   20.49    1.09
   8  -1   1   19.25    1.18
   8   1  -1   19.05    1.19
  -8   1   1   21.42    1.09
  -8  -1  -1   19.96    1.01
   8  -1   1   18.71    0.87
   8   1  -1   19.63    1.04
  -8  -1  -1   19.70    1.02
   8   1  -1   19.61    1.11
  -8  -1  -1   19.82    1.17
  -8   1   1   19.13    0.90
  -8   1   1   20.42    1.13
   8  -1   1   19.87    1.09
  -8  -1  -1   18.95    1.10
  -8  -1  -1   19.51    0.80
  -9   1  -1   11.74    0.64
  -9  -1   1   12.25    0.64
  -9   1  -1   11.33    0.92
  -9  -1   1   12.05    0.89
   9   1   1   12.55    0.89
  -9  -1   1   13.32    0.99
  -9   1  -1   12.13    0.98
   9  -1  -1   12.70    0.84
   9   1   1   13.03    1.01
   9  -1  -1   12.85    0.92
  -9  -1   1   10.97    0.92
  -9   1  -1   13.26    0.86
   9   1   1   11.37    0.86
   9  -1  -1   11.23    0.99
  -9  -1  -1   11.61    0.91
  -9   1   1   11.64    0.89
   9  -1   1   11.20    0.91
  -9  -1  -1   11.39    0.57
  -9  -1  -1   12.46    0.96
  -9   1   1   11.85    0.69
   9  -1   1   12.41    1.03
   9   1  -1   12.16    1.00
  -9   1   1   11.51    0.91
   9   1  -1   11.71    0.86
  -9   1   1   12.72    0.96
   9   1  -1   12.55    0.94
   9  -1   1   11.99    0.89
  -9  -1  -1   12.82    0.84
 -10   1  -1    4.94    0.73
  10  -1  -1    4.69    0.71
 -10   1  -1    4.35    0.59
 -10  -1   1    4.71    0.71
  10   1   1    3.41    0.60
  10   1   1    4.22    0.70
 -10   1  -1    4.81    0.73
  10  -1  -1    4.66    0.60
 -10  -1   1    5.15    0.67
  10   1   1    5.47    0.77
 -10  -1   1    3.15    0.64
  10  -1  -1    5.22    0.80
 -10   1   1    4.97    0.47
  10  -1   1    4.88    0.75
 -10  -1  -1    4.89    0.62
 -10  -1  -1    3.85    0.67
  10   1  -1    4.02    0.61
  10   1  -1    4.59    0.66
 -10   1   1    5.39    0.76
  10  -1   1    5.24    0.72
 -10   1   1    4.46    0.66
 -10  -1  -1    4.44    0.65
  10   1  -1    5.06    0.78
  10  -1   1    5.60    0.69
 -10   1   1    3.59    0.66
 -11  -1   1    0.95    0.55
 -11   1  -1    2.34    0.63
  11  -1  -1    1.76    0.49
  11   1   1    2.30    0.63
  11   1   1    1.02    0.50
  11   1   1    0.58    0.53
 -11   1  -1    2.11    0.64
  11  -1  -1    0.78    0.55
 -11  -1   1    2.09    0.61
 -11   1  -1    1.64    0.50
 -11  -1   1    1.78    0.58
 -11  -1  -1    1.64    0.51
  11   1  -1    2.29    0.65
  11  -1   1    2.25    0.68
 -11   1   1    1.76    0.64
 -11   1   1    2.92    0.60
  11   1  -1    2.73    0.67
  11  -1   1    1.66    0.53
 -11  -1  -1    1.43    0.59
 -11   1   1    0.94    0.52
 -11  -1  -1    2.73    0.66
  11   1  -1    2.26    0.52
  11  -1   1    1.81    0.57
  12  -1  -1    0.77    0.62
  12   1   1    0.71    0.60
 -12  -1   1    0.08    0.58
 -12   1  -1    0.67    0.53
  12   1   1    0.51    0.53
  12  -1  -1    0.96    0.61
  12   1   1    1.08    0.57
 -12   1  -1    0.00    0.51
 -12  -1   1    0.58    0.60
 -12  -1   1    0.99    0.57
 -12   1  -1    0.40    0.62
  12  -1  -1    1.93    0.66
  12  -1  -1    1.17    0.52
  12   1  -1    1.04    0.61
 -12   1   1    0.11    0.52
  12  -1   1    0.34    0.60
 -12   1   1    1.81    0.68
 -12   1   1    1.66    0.61
  12  -1   1    0.86    0.64
 -12  -1  -1    1.47    0.51
 -12  -1  -1    1.76    0.70
 -12  -1  -1    0.49    0.64
  12   1  -1    0.99    0.57
  12   1  -1    0.82    0.53
  12  -1   1    0.73    0.51
  13   1   1    2.38    0.77
  13  -1  -1    1.00    0.55
  13   1   1    1.01    0.67
  13  -1  -1    0.98    0.66
  13  -1  -1    1.49    0.74
  13  -1  -1    0.99    0.70
 -13  -1   1    2.39    0.72
 -13   1  -1    1.83    0.75
 -13  -1   1    1.15    0.65
 -13   1  -1    1.19    0.61
  13   1   1    0.91    0.61
 -13  -1   1    1.59    0.69
 -13   1  -1    0.34    0.71
  13  -1   1    0.91    0.57
 -13   1   1    1.58    0.72
  13   1  -1    2.32    0.63
 -13  -1  -1    1.79    0.60
 -13   1   1    2.64    0.72
  13   1  -1    1.61    0.71
  13  -1   1    2.31    0.75
 -13  -1  -1    1.09    0.64
  13   1  -1    0.99    0.67
  13  -1   1    2.24    0.74
  13   1  -1    1.01    0.78
 -13   1   1    1.11    0.73
 -13  -1  -1    2.90    0.83
 -14  -1   1    0.62    0.77
  14   1   1   -0.16    0.67
 -14  -1   1    0.10    0.67
  14  -1  -1    0.20    0.70
  14  -1  -1    0.54    0.74
 -14   1  -1    0.27    0.72
  14   1   1    0.20    0.68
 -14  -1   1    0.28    0.64
  14  -1  -1   -0.17    0.70
 -14   1  -1    0.27    0.75
  14   1   1    0.48    0.58
  14   1  -1   -0.55    0.64
 -14   1   1   -0.47    0.75
 -14   1   1   -0.52    0.64
  14   1  -1   -0.88    0.73
  14  -1   1   -0.03    0.68
 -14  -1  -1   -0.15    0.61
  14   1  -1    0.07    0.60
  14  -1   1    0.80    0.71
 -14   1   1   -0.19    0.68
  14  -1   1    0.37    0.59
  14   1  -1   -0.30    0.66
 -14  -1  -1    0.22    0.74
   0   1  -2   -0.02    0.13
   0   1   2    0.05    0.10
   0   1  -2   -0.12    0.13
   0  -1  -2   -0.03    0.13
   0  -1  -2   -0.09    0.11
   0   1  -2   -0.02    0.13
   0   1  -2    0.02    0.11
   0  -1  -2    0.02    0.15
   0   1  -2    0.07    0.06
   0  -1   2   -0.09    0.12
   0   1   2    0.08    0.12
   0  -1   2   -0.11    0.14
   0  -1  -2   -0.02    0.11
   0   1   2    0.00    0.13
   0  -1   2   -0.18    0.15
   0  -1  -2    0.17    0.15
   0   1  -2   -0.02    0.15
   0   1   2    0.00    0.10
   0   1   2    0.10    0.14
   0   1  -2   -0.15    0.12
   0  -1   2    0.07    0.12
   0  -1   2   -0.01    0.10
   0  -1   2    0.12    0.06
   0  -1  -2    0.06    0.10
   1   1   2    1.42    0.21
  -1  -1   2    1.77    0.21
  -1  -1   2    1.86    0.22
   1  -1  -2    1.93    0.15
  -1   1  -2    1.86    0.23
  -1   1  -2    1.82    0.23
  -1   1  -2    1.90    0.21
   1  -1  -2    1.56    0.21
   1   1   2    2.35    0.19
  -1   1  -2    1.82    0.16
  -1   1  -2    1.44    0.21
   1  -1  -2    1.95    0.24
  -1  -1   2    1.59    0.16
  -1  -1   2    2.15    0.21
   1   1   2    1.51    0.18
  -1  -1   2    2.09    0.18
   1  -1  -2    1.53    0.18
   1  -1   2    1.93    0.15
  -1  -1  -2    1.79    0.18
  -1   1   2    2.00    0.20
  -1   1   2    2.34    0.16
   1   1  -2    2.62    0.24
   1   1  -2    1.88    0.18
  -1  -1  -2    1.68    0.22
   1  -1   2    2.06    0.22
   1  -1   2    1.47    0.18
  -1  -1  -2    2.05    0.26
  -1  -1  -2    2.02    0.20
  -1  -1  -2    2.32    0.24
  -1   1   2    1.72    0.22
   1   1  -2    2.16    0.24
   1   1  -2    2.22    0.21
   1   1  -2    1.45    0.17
   1  -1   2    1.90    0.15
  -1  -1  -2    1.40    0.19
  -1   1   2    1.49    0.21
   2   1   2    0.31    0.19
   2  -1  -2    0.24    0.12
  -2  -1   2    0.10    0.18
  -2   1  -2    0.57    0.21
  -2   1  -2    0.42    0.22
   2   1   2    0.09    0.20
   2   1   2    0.21    0.08
  -2  -1   2   -0.15    0.20
  -2   1  -2    0.11    0.15
   2   1   2   -0.41    0.12
   2  -1  -2   -0.25    0.18
  -2  -1   2    0.34    0.18
  -2   1  -2    0.11    0.19
   2  -1  -2    0.17    0.22
  -2  -1   2    0.13    0.09
   2  -1  -2    0.61    0.15
  -2   1  -2    0.18    0.13
  -2   1  -2    0.14    0.21
  -2   1   2   -0.08    0.19
  -2   1   2    0.12    0.21
  -2   1   2    0.09    0.11
   2  -1   2    0.00    0.12
  -2   1   2    0.19    0.12
   2   1  -2    0.16    0.17
   2  -1   2    0.13    0.17
   2  -1   2   -0.20    0.14
   2   1  -2    0.17    0.13
  -2  -1  -2    0.50    0.21
  -2  -1  -2   -0.05    0.14
  -2  -1  -2   -0.01    0.05
  -2  -1  -2    0.46    0.19
   2   1  -2    0.21    0.19
  -2  -1  -2    0.22    0.21
  -2   1   2   -0.04    0.19
  -2  -1  -2    0.16    0.22
   2   1  -2    0.21    0.23
   2  -1   2    0.36    0.16
  -2  -1  -2    0.00    0.19
   3   1   2  142.31    4.66
  -3  -1   2  133.74    4.76
   3  -1  -2  135.46    4.80
  -3   1  -2  146.22    4.76
   3   1   2  136.53    4.67
   3  -1  -2  146.81    4.68
  -3   1  -2  137.97    4.79
  -3   1  -2  141.72    4.69
  -3  -1   2  137.00    4.71
   3  -1  -2  137.17    4.68
   3   1   2  139.85    4.80
  -3  -1   2  138.69    4.78
   3   1   2  140.50    4.81
  -3   1  -2  141.87    4.77
  -3   1  -2  137.25    4.73
   3  -1  -2  136.14    4.76
  -3  -1   2  136.45    4.79
   3   1   2  142.04    4.67
  -3   1  -2  136.45    4.79
   3  -1   2  143.01    4.79
  -3   1   2  138.25    4.73
  -3  -1  -2  138.27    4.75
  -3  -1  -2  140.59    4.77
  -3   1   2  135.79    4.77
   3   1  -2  144.95    4.65
  -3  -1  -2  140.07    4.66
   3  -1   2  142.24    4.71
  -3   1   2  142.38    4.73
  -3   1   2  133.49    4.77
  -3  -1  -2  136.11    4.80
   3   1  -2  140.69    4.73
  -3  -1  -2  138.97    4.67
  -3  -1  -2  144.37    4.74
   3   1  -2  135.89    4.79
   3   1  -2  136.64    4.77
  -3   1   2  141.21    4.63
  -4   1  -2    7.39    0.55
  -4   1  -2    7.67    0.53
   4  -1  -2    6.05    0.37
   4   1   2    8.53    0.60
  -4  -1   2    8.62    0.57
   4   1   2    7.72    0.58
  -4  -1   2    7.27    0.52
  -4  -1   2    8.52    0.54
   4  -1  -2    8.66    0.46
   4  -1  -2    7.28    0.31
  -4   1  -2    7.52    0.48
  -4   1  -2    7.77    0.45
  -4  -1   2    7.97    0.47
   4  -1  -2    6.92    0.50
  -4   1  -2    7.28    0.44
  -4   1  -2    8.11    0.57
   4  -1  -2    8.50    0.62
   4   1   2    7.97    0.39
  -4   1  -2    8.24    0.58
  -4  -1  -2    7.01    0.52
   4   1  -2    7.05    0.58
  -4  -1  -2    7.90    0.56
  -4   1   2    7.61    0.31
  -4   1   2    7.05    0.49
   4  -1   2    7.90    0.44
  -4  -1  -2    7.20    0.47
   4   1  -2    7.55    0.32
  -4  -1  -2    7.72    0.55
   4  -1   2    6.61    0.56
   4   1  -2    7.18    0.48
  -4   1   2    8.12    0.57
  -4  -1  -2    7.48    0.42
  -4   1   2    7.24    0.56
   4   1  -2    7.91    0.54
   4  -1   2    6.74    0.55
   5  -1  -2   19.57    0.78
  -5   1  -2   20.39    0.98
   5   1   2   19.92    1.03
  -5   1  -2   20.02    0.97
  -5  -1   2   19.44    0.97
   5  -1  -2   20.82    1.05
   5  -1  -2   21.40    0.97
   5  -1  -2   20.97    0.89
  -5  -1   2   22.04    1.02
   5   1   2   20.64    1.01
  -5   1  -2   21.69    1.02
  -5   1  -2   19.61    0.87
  -5  -1   2   20.05    0.87
  -5  -1   2   18.91    0.99
  -5   1  -2   18.21    0.88
   5   1   2   20.45    0.79
  -5   1  -2   20.50    0.85
  -5  -1  -2   19.75    0.85
   5  -1   2   21.21    1.00
   5  -1   2   19.85    1.02
  -5  -1  -2   19.52    0.96
   5   1  -2   20.51    1.01
  -5   1   2   22.48    1.07
  -5   1   2   18.07    0.97
  -5  -1  -2   20.62    0.97
  -5  -1  -2   18.33    0.87
  -5   1   2   19.92    1.00
  -5  -1  -2   23.39    1.04
   5   1  -2   21.30    0.93
   5  -1   2   20.34    0.85
  -5   1   2   18.49    0.89
   5   1  -2   20.00    0.97
  -6  -1   2   53.48    2.05
  -6   1  -2   46.90    1.87
   6  -1  -2   49.40    1.89
  -6   1  -2   49.93    1.99
   6  -1  -2   50.78    2.06
  -6   1  -2   51.75    2.04
  -6   1  -2   51.02    1.97
   6  -1  -2   50.11    1.98
  -6   1  -2   51.19    1.88
  -6   1  -2   49.40    1.82
   6   1   2   52.78    2.03
   6  -1  -2   47.84    1.71
  -6  -1   2   47.63    1.84
   6  -1  -2   47.20    1.75
  -6  -1   2   50.56    2.01
   6   1   2   49.87    1.77
  -6  -1   2   47.96    1.98
   6   1   2   47.21    2.05
  -6  -1  -2   49.83    1.86
  -6   1   2   49.29    1.99
  -6   1   2   48.44    1.87
  -6   1   2   49.31    1.99
  -6  -1  -2   51.45    1.98
  -6  -1  -2   52.08    2.04
  -6  -1  -2   50.36    1.87
   6  -1   2   52.38    2.01
  -6   1   2   53.11    2.07
  -6  -1  -2   51.99    2.01
   6   1  -2   53.65    2.02
   6  -1   2   45.62    2.03
   6   1  -2   53.17    1.94
   7  -1  -2   19.29    0.74
  -7  -1   2   19.59    1.05
   7  -1  -2   19.37    0.96
   7   1   2   19.70    1.08
  -7   1  -2   19.45    0.92
   7   1   2   19.59    1.06
  -7   1  -2   20.49    1.05
  -7   1  -2   20.64    0.96
  -7  -1   2   19.55    1.07
  -7   1  -2   18.43    1.06
   7  -1  -2   21.02    1.12
  -7   1  -2   19.05    1.08
  -7  -1   2   18.74    0.88
  -7   1  -2   20.98    0.87
   7   1   2   19.14    1.12
   7   1   2   19.64    0.80
   7  -1  -2   20.15    1.07
   7  -1  -2   20.05    0.78
  -7  -1   2   22.88    1.17
  -7   1   2   19.99    1.09
  -7  -1  -2   19.77    0.94
   7   1  -2   20.46    1.00
   7  -1   2   20.76    1.08
  -7  -1  -2   19.39    1.09
  -7   1   2   18.65    1.06
   7   1  -2   19.35    1.08
  -7  -1  -2   19.67    0.89
  -7  -1  -2   18.44    1.04
  -7   1   2   21.54    1.12
  -7   1   2   21.08    0.94
  -7  -1  -2   21.61    1.07
   7  -1   2   20.17    1.15
  -8   1  -2    1.17    0.40
   8  -1  -2    1.23    0.36
   8   1   2    1.37    0.23
  -8   1  -2    1.22    0.45
   8   1   2    2.12    0.49
   8  -1  -2    1.70    0.46
  -8  -1   2    1.35    0.42
  -8   1  -2    0.50    0.39
  -8  -1   2    1.27    0.45
   8  -1  -2    1.39    0.17
  -8   1  -2    1.61    0.36
   8  -1  -2    1.44    0.45
  -8   1  -2    1.51    0.26
  -8   1  -2    1.14    0.30
   8   1   2    1.34    0.42
  -8  -1   2    1.85    0.45
   8   1   2    1.13    0.46
  -8  -1   2    1.23    0.28
  -8  -1  -2    1.41    0.34
  -8   1   2    1.35    0.41
  -8   1   2    1.26    0.43
   8  -1   2    1.46    0.40
  -8   1   2    1.41    0.31
  -8  -1  -2    1.61    0.44
   8   1  -2    2.21    0.41
  -8   1   2    0.96    0.48
  -8  -1  -2    1.51    0.28
  -8  -1  -2    1.97    0.47
   8  -1   2    2.17    0.47
   8  -1   2    0.77    0.43
   8   1  -2    1.19    0.40
  -8  -1  -2    1.65    0.49
  -9  -1   2    0.65    0.41
  -9   1  -2   -0.23    0.29
   9   1   2   -0.09    0.17
  -9   1  -2   -0.22    0.19
   9  -1  -2    0.30    0.42
   9  -1  -2   -0.04    0.31
  -9  -1   2    0.63    0.42
  -9   1  -2    0.60    0.45
   9   1   2   -0.47    0.36
   9   1   2   -0.07    0.39
  -9  -1   2    0.01    0.39
   9   1   2   -0.45    0.34
  -9   1  -2   -0.06    0.37
  -9   1  -2    0.03    0.40
   9  -1  -2    0.27    0.46
  -9  -1   2    0.27    0.23
   9   1  -2    0.38    0.36
   9  -1   2    0.03    0.38
  -9   1   2   -0.02    0.40
   9  -1   2   -0.17    0.22
  -9  -1  -2    0.35    0.41
  -9  -1  -2    0.19    0.29
  -9   1   2   -0.15    0.35
  -9  -1  -2    0.72    0.43
  -9   1   2   -0.13    0.39
   9   1  -2   -0.15    0.39
   9   1  -2    0.08    0.41
   9  -1   2   -0.40    0.39
  -9  -1  -2    0.11    0.40
  -9   1   2   -0.14    0.24
   9  -1   2    0.05    0.38
  10  -1  -2    0.45    0.38
 -10  -1   2   -0.30    0.48
  10  -1  -2   -0.04    0.46
 -10   1  -2    0.80    0.47
  10   1   2   -0.15    0.43
  10  -1  -2    0.82    0.49
 -10  -1   2    0.20    0.45
 -10   1  -2    0.29    0.36
  10   1   2    0.51    0.47
  10  -1  -2    0.33    0.53
 -10  -1   2   -0.03    0.39
 -10   1  -2    0.11    0.49
  10   1   2    0.61    0.45
  10  -1   2    0.09    0.44
 -10  -1  -2    0.14    0.50
 -10  -1  -2   -0.17    0.32
  10   1  -2    0.22    0.48
  10   1  -2    0.72    0.52
  10  -1   2    0.48    0.49
 -10   1   2    0.08    0.48
  10  -1   2    0.80    0.44
 -10   1   2    0.51    0.31
 -10   1   2    0.34    0.51
  10   1  -2    0.19    0.49
 -10  -1  -2    0.34    0.50
 -10   1   2   -0.30    0.48
  10   1  -2   -0.49    0.35
 -11  -1   2    1.13    0.59
 -11   1  -2    1.81    0.60
 -11  -1   2    1.47    0.58
  11  -1  -2    1.57    0.47
  11   1   2    2.22    0.58
  11   1   2    3.04    0.65
 -11   1  -2    1.40    0.57
  11   1   2    1.54    0.58
  11  -1  -2    1.99    0.63
  11  -1  -2    1.48    0.58
 -11   1  -2    1.11    0.42
  11  -1  -2    2.31    0.67
 -11  -1   2    2.07    0.64
  11   1  -2    1.77    0.51
 -11  -1  -2    2.54    0.68
  11  -1   2    1.21    0.54
 -11   1   2    2.04    0.62
 -11   1   2    2.18    0.62
 -11   1   2    1.76    0.64
  11   1  -2    2.15    0.63
 -11  -1  -2    1.34    0.45
  11  -1   2    1.95    0.58
 -11  -1  -2    1.69    0.59
  11   1  -2    1.32    0.58
  11   1  -2    1.78    0.64
  11  -1   2    1.52    0.61
 -12  -1   2    7.90    0.98
 -12   1  -2    7.53    1.03
 -12  -1   2    8.02    1.04
  12   1   2    7.87    0.92
  12  -1  -2    7.90    0.93
  12   1   2    6.52    0.98
 -12   1  -2    9.74    1.05
  12   1   2    7.69    0.96
 -12  -1   2    6.32    0.92
 -12   1  -2    6.85    0.77
  12  -1  -2    6.05    0.97
  12  -1  -2    8.63    1.04
  12  -1  -2    7.23    0.80
  12  -1   2    7.26    0.90
 -12   1   2    8.19    1.02
  12  -1   2    7.17    0.97
  12   1  -2    8.33    1.06
 -12  -1  -2    7.75    1.03
  12  -1   2    5.50    0.85
 -12  -1  -2    6.78    0.74
  12   1  -2    6.90    0.98
 -12   1   2    7.45    0.93
  12   1  -2    6.80    0.87
 -12   1   2    8.56    1.02
 -12  -1  -2    8.50    1.05
  12   1  -2    7.27    0.84
 -13   1  -2    8.37    1.07
 -13  -1   2   10.60    1.23
  13  -1  -2    8.46    1.06
  13  -1  -2    8.15    1.13
 -13  -1   2    9.15    1.11
 -13  -1   2   10.38    1.12
  13  -1  -2   12.28    1.26
 -13   1  -2   10.19    1.17
  13   1   2   10.67    1.18
  13   1   2    9.28    1.07
  13   1   2    7.10    1.07
  13  -1   2    7.34    1.09
 -13  -1  -2    9.50    1.12
 -13   1   2    9.21    1.11
  13   1  -2    6.25    1.04
  13   1  -2   11.16    1.28
 -13   1   2    8.81    1.04
 -13   1   2    7.82    1.10
  13  -1   2    8.94    1.02
  13   1  -2    8.32    1.05
  13  -1   2    7.87    1.00
 -13  -1  -2    9.11    1.15
  13   1  -2    8.63    0.95
  14  -1  -2    8.12    1.24
  14   1   2    6.86    1.01
 -14  -1   2    7.31    1.07
 -14  -1   2    8.79    1.16
  14   1   2    6.03    1.00
 -14  -1   2    8.02    1.14
  14  -1  -2    7.82    1.02
 -14   1  -2    6.36    1.12
  14  -1  -2    4.27    0.96
 -14   1  -2    6.00    1.04
  14   1   2    4.86    1.03
  14  -1   2    6.60    0.98
 -14  -1  -2    5.87    1.01
  14   1  -2    6.49    1.10
  14   1  -2    6.66    1.05
  14  -1   2    5.25    1.07
  14   1  -2    6.46    1.16
  14  -1   2    7.62    1.08
 -14   1   2    6.39    1.09
 -14  -1  -2    7.29    1.11
 -14   1   2    6.99    1.01
   0   1   3   -0.20    0.14
   0  -1  -3    0.16    0.20
   0  -1   3    0.06    0.17
   0  -1  -3   -0.12    0.14
   0   1  -3   -0.07    0.18
   0  -1  -3    0.20    0.23
   0  -1   3    0.07    0.17
   0  -1  -3    0.05    0.17
   0  -1   3   -0.34    0.20
   0   1  -3    0.01    0.09
   0  -1  -3   -0.17    0.21
   0   1   3   -0.22    0.20
   0   1  -3    0.12    0.09
   0   1   3   -0.05    0.18
   0   1   3   -0.10    0.13
   0   1  -3   -0.35    0.18
   0   1  -3    0.24    0.20
   0  -1  -3   -0.09    0.16
   0   1  -3    0.14    0.22
  -1  -1   3   97.55    3.36
  -1  -1   3   95.63    3.31
   1   1   3   96.62    3.30
  -1   1  -3  105.53    3.41
  -1   1  -3   93.89    3.37
   1  -1  -3  102.25    3.37
  -1   1  -3   95.43    3.38
   1  -1  -3   94.03    3.40
   1   1   3   98.38    3.26
  -1   1  -3   94.77    3.37
   1  -1  -3   94.34    3.36
   1  -1  -3   94.83    3.31
   1   1   3   95.50    3.35
   1   1   3  100.98    3.39
  -1  -1   3   97.28    3.37
  -1   1  -3   98.88    3.30
   1   1  -3   93.49    3.33
  -1  -1  -3   98.95    3.39
   1  -1   3   99.35    3.26
  -1  -1  -3   97.87    3.30
  -1   1   3   97.49    3.31
   1   1  -3   97.54    3.35
  -1   1   3   97.02    3.33
  -1  -1  -3   99.10    3.26
   1   1  -3   96.52    3.37
  -1  -1  -3   99.00    3.37
  -1   1   3   93.32    3.35
   1  -1   3   99.50    3.30
   1   1  -3  101.67    3.38
   1  -1   3  102.98    3.36
   1   1  -3  100.97    3.36
  -1   1   3   97.11    3.37
  -1  -1  -3   96.28    3.38
  -1   1   3  102.98    3.40
   1  -1   3   98.98    3.37
  -1  -1  -3   94.78    3.39
  -2   1  -3  184.95    6.45
  -2   1  -3  184.31    6.48
   2  -1  -3  196.24    6.42
  -2  -1   3  184.97    6.45
   2  -1  -3  180.06    6.48
  -2  -1   3  189.94    6.42
  -2   1  -3  189.48    6.37
   2  -1  -3  188.53    6.37
  -2   1  -3  195.55    6.47
   2   1   3  192.18    6.41
  -2  -1   3  192.40    6.36
   2  -1  -3  188.31    6.45
   2   1   3  193.99    6.48
  -2  -1   3  192.62    6.44
  -2   1  -3  188.14    6.46
  -2  -1  -3  190.12    6.48
  -2  -1  -3  193.04    6.46
   2   1  -3  190.13    6.46
  -2   1   3  192.84    6.37
  -2   1   3  188.42    6.44
   2  -1   3  192.29    6.35
  -2  -1  -3  188.74    6.39
   2   1  -3  199.03    6.41
   2   1  -3  186.77    6.41
   2  -1   3  200.75    6.46
   2   1  -3  185.97    6.47
   2  -1   3  193.27    6.43
  -2   1   3  192.52    6.45
   2  -1   3  193.46    6.37
   2  -1   3  199.61    6.35
  -2  -1  -3  195.33    6.47
  -2  -1  -3  186.60    6.49
  -2   1   3  188.73    6.46
  -3  -1   3  144.40    4.94
  -3   1  -3  149.41    4.96
   3   1   3  147.43    4.87
  -3   1  -3  150.61    4.97
  -3   1  -3  142.03    4.88
  -3   1  -3  145.53    4.83
  -3  -1   3  141.09    4.91
  -3  -1   3  140.62    4.96
   3  -1  -3  140.23    4.94
  -3   1  -3  141.32    4.99
  -3   1  -3  136.18    4.96
   3  -1  -3  144.52    4.99
   3  -1  -3  143.66    4.85
   3   1   3  149.87    5.00
   3   1   3  145.71    4.79
   3  -1  -3  148.48    4.88
   3   1   3  143.01    4.99
  -3  -1   3  142.74    4.80
  -3   1   3  144.38    4.93
   3  -1   3  144.80    4.89
   3  -1   3  146.82    4.83
   3   1  -3  140.49    4.97
  -3   1   3  141.38    4.95
   3   1  -3  145.99    4.96
  -3  -1  -3  144.50    4.95
  -3  -1  -3  142.90    5.00
  -3   1   3  145.82    4.82
  -3  -1  -3  139.88    4.99
   3   1  -3  141.85    4.90
  -3   1   3  145.10    4.97
  -3  -1  -3  142.23    4.90
   3   1  -3  146.93    4.85
  -3  -1  -3  143.43    4.96
  -3  -1  -3  144.80    4.79
   3  -1   3  147.38    4.97
  -4  -1   3   15.66    0.79
  -4   1  -3   15.80    0.78
   4  -1  -3   15.71    0.66
   4  -1  -3   16.47    0.80
   4  -1  -3   15.21    0.67
  -4   1  -3   15.11    0.81
  -4   1  -3   14.46    0.83
   4   1   3   15.22    0.82
  -4   1  -3   14.40    0.64
  -4  -1   3   14.99    0.72
   4  -1  -3   16.48    0.85
  -4   1  -3   15.79    0.73
   4   1   3   13.61    0.79
  -4  -1   3   15.43    0.82
   4   1   3   15.16    0.64
  -4   1  -3   13.66    0.77
  -4  -1  -3   14.71    0.80
   4  -1   3   16.82    0.70
  -4   1   3   15.43    0.81
  -4  -1  -3   14.73    0.61
   4   1  -3   14.50    0.80
   4   1  -3   14.06    0.72
   4   1  -3   14.65    0.80
  -4   1   3   16.82    0.84
  -4   1   3   14.90    0.75
  -4   1   3   15.12    0.56
  -4  -1  -3   14.01    0.75
   4   1  -3   15.64    0.62
   4  -1   3   15.09    0.82
  -4  -1  -3   14.54    0.76
  -4  -1  -3   15.14    0.81
   5  -1  -3    4.71    0.33
  -5   1  -3    3.86    0.49
  -5  -1   3    3.85    0.47
  -5   1  -3    4.98    0.47
   5  -1  -3    4.07    0.52
   5   1   3    5.45    0.35
  -5  -1   3    4.18    0.40
   5  -1  -3    4.15    0.37
   5   1   3    4.19    0.50
  -5   1  -3    3.89    0.49
  -5   1  -3    4.38    0.50
   5  -1  -3    4.41    0.49
   5   1   3    4.54    0.50
  -5   1  -3    5.25    0.47
  -5   1  -3    4.54    0.36
  -5  -1   3    3.74    0.46
  -5  -1  -3    3.93    0.48
  -5  -1  -3    3.86    0.41
   5   1  -3    4.57    0.28
   5  -1   3    4.20    0.50
  -5   1   3    3.72    0.48
  -5  -1  -3    4.29    0.34
   5   1  -3    4.17    0.42
   5   1  -3    4.35    0.53
   5   1  -3    3.93    0.49
  -5  -1  -3    3.81    0.48
  -5   1   3    3.81    0.46
   5  -1   3    5.00    0.52
  -5  -1  -3    4.01    0.45
  -5   1   3    4.52    0.43
   5  -1   3    5.67    0.41
   6   1   3   13.68    0.62
   6   1   3   13.20    0.85
  -6  -1   3   13.58    0.86
   6  -1  -3   14.08    0.70
  -6   1  -3   12.10    0.79
  -6   1  -3   13.38    0.74
   6  -1  -3   12.70    0.85
  -6   1  -3   12.40    0.81
   6   1   3   14.31    0.92
   6  -1  -3   13.15    0.80
  -6   1  -3   13.60    0.68
   6  -1  -3   14.08    0.59
  -6  -1   3   11.60    0.82
  -6  -1   3   14.24    0.73
  -6   1  -3   13.56    0.77
   6  -1   3   14.46    0.86
  -6   1   3   13.81    0.81
  -6   1   3   13.60    0.85
   6   1  -3   12.79    0.74
   6  -1   3   13.62    0.67
  -6   1   3   13.71    0.75
  -6  -1  -3   13.76    0.73
  -6  -1  -3   12.92    0.82
   6   1  -3   13.52    0.53
  -6  -1  -3   12.74    0.84
   6   1  -3   14.23    0.91
  -6  -1  -3   12.97    0.65
   6  -1   3   15.00    0.91
  -6  -1  -3   14.06    0.79
   6   1  -3   12.65    0.81
  -7   1  -3   16.10    0.95
   7  -1  -3   14.45    0.78
   7   1   3   16.62    0.68
  -7   1  -3   15.26    0.76
   7  -1  -3   14.60    0.62
  -7   1  -3   13.72    0.86
  -7   1  -3   12.65    0.93
   7  -1  -3   13.17    0.93
   7   1   3   15.13    0.96
  -7  -1   3   15.06    0.95
  -7  -1   3   14.55    0.94
   7   1   3   14.49    0.99
  -7  -1   3   14.08    0.89
   7  -1  -3   15.81    0.94
  -7   1  -3   14.06    0.79
  -7  -1   3   15.64    0.78
   7   1  -3   14.78    0.95
  -7  -1  -3   14.53    0.78
  -7   1   3   14.91    0.81
  -7  -1  -3   14.47    0.87
  -7  -1  -3   15.16    0.90
  -7  -1  -3   15.63    0.74
  -7   1   3   15.98    0.96
   7   1  -3   15.00    0.94
   7  -1   3   17.84    0.97
  -7   1   3   15.05    0.91
   7   1  -3   15.23    0.83
   7  -1   3   16.66    1.01
   7  -1   3   14.07    0.72
  -7  -1  -3   14.46    0.93
  -8  -1   3   21.75    1.23
   8   1   3   22.26    0.90
  -8  -1   3   21.84    1.19
   8   1   3   22.06    1.28
   8   1   3   22.25    1.22
  -8   1  -3   21.75    1.04
  -8   1  -3   20.97    1.15
  -8  -1   3   23.27    1.03
  -8  -1   3   21.09    1.18
   8  -1  -3   23.78    1.31
  -8   1  -3   20.33    1.20
   8  -1  -3   22.32    1.06
  -8   1  -3   22.41    1.03
  -8   1  -3   19.92    1.19
   8  -1  -3   22.56    1.21
  -8   1   3   22.60    1.06
   8   1  -3   19.90    1.19
  -8  -1  -3   21.97    1.00
  -8  -1  -3   22.49    1.23
  -8   1   3   24.66    1.27
   8  -1   3   22.71    1.20
   8   1  -3   22.91    1.27
  -8  -1  -3   23.29    1.23
  -8  -1  -3   22.76    1.19
   8  -1   3   23.71    0.97
   8   1  -3   23.33    1.12
  -8   1   3   21.26    1.22
   8  -1   3   20.25    1.24
  -8  -1  -3   21.68    1.03
   9  -1  -3    0.96    0.49
  -9   1  -3    1.69    0.58
  -9  -1   3    1.28    0.31
   9   1   3    1.21    0.23
  -9   1  -3    1.68    0.51
  -9   1  -3    1.44    0.46
  -9   1  -3    2.20    0.56
   9   1   3    0.79    0.45
   9  -1  -3    1.80    0.50
   9  -1  -3    1.29    0.36
  -9  -1   3    1.69    0.50
  -9  -1   3    0.50    0.44
  -9   1  -3    0.66    0.32
   9   1   3    1.74    0.49
  -9  -1   3    0.89    0.49
   9   1   3    1.38    0.47
  -9   1   3    0.96    0.44
   9   1  -3    1.80    0.54
   9   1  -3    1.88    0.43
  -9  -1  -3    0.88    0.47
   9  -1   3    1.64    0.29
   9  -1   3    1.64    0.48
  -9   1   3    1.80    0.35
  -9  -1  -3    1.82    0.51
   9  -1   3    0.57    0.45
  -9  -1  -3    1.71    0.34
  -9   1   3    1.47    0.51
   9  -1   3    1.69    0.45
   9   1  -3    0.57    0.45
  -9  -1  -3    1.89    0.51
  10   1   3    1.74    0.53
  10  -1  -3    1.52    0.56
 -10  -1   3    1.27    0.58
 -10  -1   3    1.86    0.60
 -10   1  -3    1.80    0.42
  10   1   3    1.51    0.54
  10   1   3    0.63    0.50
 -10  -1   3    1.57    0.52
 -10  -1   3    1.18    0.34
 -10   1  -3    1.28    0.56
  10  -1  -3    1.49    0.57
 -10   1  -3    2.29    0.60
  10  -1  -3    0.99    0.38
 -10   1  -3    1.78    0.57
  10   1  -3    2.22    0.66
 -10  -1  -3    1.75    0.58
  10  -1   3    1.95    0.58
  10   1  -3    1.73    0.47
 -10  -1  -3    1.61    0.55
  10  -1   3    1.34    0.54
 -10  -1  -3    1.45    0.38
 -10   1   3    1.72    0.40
 -10   1   3    1.09    0.54
 -10   1   3    3.06    0.65
 -10  -1  -3    2.18    0.61
  10   1  -3    1.32    0.55
  10  -1   3    1.67    0.57
 -11   1  -3    2.70    0.68
  11   1   3    3.01    0.67
 -11   1  -3    1.90    0.46
 -11  -1   3    2.49    0.66
  11   1   3    2.70    0.68
 -11   1  -3    2.89    0.70
  11  -1  -3    2.20    0.68
  11  -1  -3    2.66    0.66
 -11  -1   3    3.08    0.70
  11   1   3    2.79    0.66
  11  -1  -3    2.43    0.52
 -11   1  -3    2.50    0.69
 -11  -1   3    1.25    0.64
  11  -1   3    2.89    0.68
 -11  -1  -3    2.95    0.69
 -11  -1  -3    1.58    0.41
  11  -1   3    3.61    0.76
 -11   1   3    2.10    0.64
  11  -1   3    1.91    0.60
  11   1  -3    1.37    0.51
 -11  -1  -3    2.22    0.60
 -11   1   3    3.20    0.72
  11   1  -3    1.98    0.66
  11   1  -3    2.47    0.66
  11   1  -3    3.10    0.75
 -12  -1   3    0.91    0.61
  12  -1  -3    0.48    0.60
  12   1   3    1.30    0.67
  12   1   3    1.74    0.64
 -12  -1   3    1.11    0.66
  12  -1  -3    0.81    0.64
 -12   1  -3    0.51    0.58
  12   1   3    0.50    0.61
 -12   1  -3    0.44    0.59
  12  -1  -3    1.50    0.70
 -12  -1   3    0.78    0.62
 -12   1   3    1.19    0.69
 -12  -1  -3    0.66    0.61
  12   1  -3    0.80    0.73
  12  -1   3    1.21    0.59
  12   1  -3    1.27    0.56
  12  -1   3    1.18    0.69
  12  -1   3    1.78    0.69
 -12   1   3    0.19    0.59
 -12  -1  -3    1.11    0.62
  12   1  -3    0.75    0.57
  12   1  -3    1.41    0.70
 -13  -1   3    0.93    0.75
 -13   1  -3    0.19    0.61
  13   1   3    0.83    0.72
 -13   1  -3    0.82    0.71
  13   1   3    0.56    0.60
  13  -1  -3    0.68    0.70
  13   1   3    1.44    0.73
 -13  -1   3   -0.26    0.64
  13  -1  -3    0.82    0.65
  13  -1  -3    1.71    0.85
 -13  -1  -3    1.02    0.68
  13   1  -3   -0.14    0.64
  13  -1   3    1.29    0.76
 -13   1   3    1.35    0.78
  13  -1   3    1.25    0.70
  13   1  -3    1.28    0.74
  13  -1   3    0.37    0.59
  13   1  -3    1.53    0.73
 -13   1   3    0.63    0.71
 -13  -1  -3    0.56    0.71
  14  -1  -3    1.45    0.85
  14   1   3    2.22    0.87
  14  -1  -3    3.00    0.99
  14   1   3    2.29    0.88
 -14   1  -3    1.11    0.82
 -14  -1   3    1.68    0.81
 -14   1  -3    1.57    0.85
  14   1   3    0.59    0.66
 -14  -1   3    1.69    0.85
  14  -1  -3    0.73    0.75
  14  -1   3    1.70    0.75
 -14   1   3    1.21    0.79
  14   1  -3    1.48    0.83
 -14   1   3    3.28    0.89
 -14  -1  -3    2.06    0.87
  14   1  -3    1.13    0.91
  14  -1   3    3.04    0.77
  14  -1   3    0.89    0.77
 -14  -1  -3    2.00    0.78
  14   1  -3    1.01    0.83
   0  -1  -4    0.23    0.26
   0  -1   4   -0.08    0.22
   0  -1   4   -0.10    0.18
   0   1  -4    0.06    0.11
   0  -1  -4   -0.19    0.23
   0   1   4    0.15    0.24
   0   1   4   -0.02    0.23
   0  -1  -4    0.03    0.28
   0  -1  -4   -0.06    0.16
   0   1  -4   -0.12    0.26
   0   1  -4    0.17    0.23
   0  -1   4   -0.10    0.19
   0   1   4    0.06    0.18
   0  -1  -4    0.00    0.21
   0   1  -4    0.07    0.12
   0   1  -4    0.18    0.25
   0   1  -4   -0.05    0.23
  -1  -1   4   26.66    1.08
   1  -1  -4   27.76    1.09
  -1  -1   4   29.40    1.09
   1  -1  -4   26.84    1.09
  -1   1  -4   25.79    1.10
  -1   1  -4   26.32    0.92
   1  -1  -4   26.67    1.02
   1   1   4   27.80    0.96
   1   1   4   26.62    1.08
   1  -1  -4   25.11    1.13
   1   1   4   26.55    1.12
  -1  -1   4   26.11    0.99
  -1   1  -4   25.65    1.10
  -1   1  -4   27.49    1.12
  -1  -1   4   25.79    1.10
  -1   1  -4   25.55    1.11
   1  -1  -4   26.48    1.03
   1  -1   4   26.50    0.92
  -1   1   4   27.66    1.11
  -1  -1  -4   26.78    0.96
  -1   1   4   26.73    1.06
   1   1  -4   27.86    1.09
  -1   1   4   24.84    1.10
  -1  -1  -4   26.97    1.12
  -1  -1  -4   25.97    0.99
  -1  -1  -4   25.65    1.10
  -1  -1  -4   27.13    1.11
   1   1  -4   24.58    1.08
  -1   1   4   26.07    1.03
   1  -1   4   26.87    0.99
  -1  -1  -4   27.02    1.10
   1  -1   4   25.83    1.09
   1  -1   4   28.52    1.09
   1   1  -4   24.42    1.05
   1   1  -4   25.46    1.10
   2  -1  -4    0.34    0.25
   2  -1  -4    0.80    0.29
  -2  -1   4    1.26    0.25
  -2   1  -4    1.08    0.28
  -2  -1   4    0.49    0.26
  -2   1  -4    0.64    0.30
  -2  -1   4    0.67    0.29
   2   1   4    0.64    0.28
   2   1   4    0.71    0.10
  -2   1  -4    1.42    0.34
  -2   1  -4    0.74    0.16
   2  -1  -4    0.93    0.20
  -2   1  -4    1.05    0.17
   2  -1  -4    1.33    0.33
  -2   1  -4    1.08    0.31
   2   1   4    0.61    0.25
   2  -1   4    0.03    0.14
   2  -1   4    0.68    0.26
   2  -1   4    0.79    0.27
  -2  -1  -4    1.21    0.21
  -2  -1  -4    0.81    0.29
  -2  -1  -4    0.93    0.29
   2   1  -4    1.00    0.24
  -2  -1  -4    0.91    0.29
   2   1  -4    0.84    0.24
  -2  -1  -4    1.77    0.37
  -2   1   4    0.55    0.28
   2   1  -4    1.04    0.32
   2  -1   4    1.68    0.17
  -2   1   4    0.63    0.29
  -2   1   4    1.34    0.27
  -2  -1  -4    0.96    0.11
   2   1  -4    1.29    0.32
   3   1   4    8.10    0.60
   3  -1  -4    8.98    0.62
  -3  -1   4    8.50    0.57
  -3   1  -4    8.56    0.46
  -3   1  -4    8.18    0.60
  -3   1  -4    9.03    0.64
   3   1   4    7.99    0.51
  -3   1  -4    9.16    0.62
   3  -1  -4    9.14    0.46
   3  -1  -4   10.20    0.63
  -3   1  -4    8.76    0.61
  -3  -1   4    7.26    0.60
   3  -1  -4    8.76    0.52
  -3  -1   4    9.25    0.55
  -3  -1  -4    7.68    0.58
   3  -1   4    8.08    0.40
   3  -1   4    8.24    0.54
  -3  -1  -4    8.91    0.63
   3   1  -4    9.16    0.52
   3  -1   4    8.36    0.41
  -3  -1  -4    9.31    0.60
   3   1  -4    9.69    0.60
  -3  -1  -4    8.90    0.62
   3   1  -4    7.71    0.49
   3   1  -4    9.40    0.62
  -3   1   4    8.28    0.56
  -3   1   4    7.99    0.58
  -3  -1  -4    9.21    0.50
  -3   1   4    7.54    0.59
   3  -1   4    8.66    0.58
  -4  -1   4   26.62    0.96
  -4   1  -4   26.17    1.18
  -4   1  -4   26.70    1.24
  -4  -1   4   26.99    1.22
   4  -1  -4   26.52    1.18
   4  -1  -4   27.40    1.07
   4   1   4   27.81    1.24
   4   1   4   26.67    1.23
  -4   1  -4   26.83    1.09
   4  -1  -4   27.22    1.23
   4   1   4   27.38    1.07
   4  -1  -4   27.12    1.05
  -4  -1   4   27.53    1.18
  -4   1  -4   26.43    1.20
   4   1   4   26.96    0.95
  -4   1  -4   26.04    1.18
  -4  -1   4   26.35    1.16
  -4   1   4   26.03    1.17
  -4  -1  -4   26.44    0.95
  -4  -1  -4   29.06    1.26
   4   1  -4   27.61    1.11
  -4   1   4   27.30    1.20
   4  -1   4   25.46    1.09
   4  -1   4   26.97    1.01
  -4  -1  -4   27.91    1.20
   4   1  -4   28.40    1.22
  -4  -1  -4   27.20    1.22
   4   1  -4   26.32    1.04
  -4   1   4   27.31    1.18
  -4  -1  -4   28.22    1.12
  -4   1   4   26.59    0.99
   4  -1   4   25.42    1.20
   4   1  -4   26.81    1.21
  -4  -1  -4   25.99    1.17
  -5   1  -4   55.04    2.12
   5  -1  -4   53.71    2.19
  -5  -1   4   55.53    2.09
  -5   1  -4   53.13    2.14
   5  -1  -4   55.28    2.00
  -5   1  -4   54.73    2.20
   5  -1  -4   56.70    2.15
   5   1   4   55.74    1.99
   5  -1  -4   56.69    1.99
  -5   1  -4   53.50    1.96
  -5   1  -4   55.52    2.06
   5   1   4   55.84    2.21
  -5  -1   4   54.27    2.14
  -5   1  -4   55.01    2.19
  -5  -1   4   57.74    2.19
   5   1   4   56.89    2.21
   5   1  -4   55.98    2.06
   5  -1   4   54.12    2.17
  -5   1   4   57.35    2.16
   5  -1   4   57.40    2.03
  -5  -1  -4   55.15    2.11
   5  -1   4   55.25    2.19
  -5   1   4   51.67    2.15
   5   1  -4   57.50    1.96
  -5  -1  -4   56.72    2.20
   5   1  -4   53.35    2.15
  -5  -1  -4   54.28    2.08
  -5  -1  -4   55.90    1.93
  -5   1   4   54.81    2.09
   5   1  -4   51.36    2.16
  -6   1  -4   29.83    1.30
   6   1   4   29.00    1.43
  -6   1  -4   29.97    1.18
   6  -1  -4   32.20    1.38
  -6  -1   4   29.81    1.29
   6   1   4   31.94    1.19
  -6   1  -4   28.27    1.31
  -6  -1   4   30.91    1.40
   6  -1  -4   30.85    1.24
  -6   1  -4   31.82    1.42
   6  -1  -4   32.46    1.46
  -6   1  -4   30.47    1.42
  -6   1  -4   32.22    1.41
   6  -1  -4   30.47    1.16
  -6  -1   4   28.68    1.40
   6   1   4   29.69    1.43
  -6   1   4   29.35    1.40
   6  -1   4   30.26    1.22
   6   1  -4   29.63    1.12
   6   1  -4   30.45    1.42
  -6  -1  -4   29.79    1.15
   6  -1   4   32.20    1.44
   6   1  -4   31.22    1.40
  -6  -1  -4   32.04    1.40
   6   1  -4   31.53    1.29
  -6   1   4   29.23    1.39
  -6  -1  -4   31.85    1.43
  -6   1   4   31.67    1.33
   6  -1   4   29.07    1.41
  -6  -1  -4   27.34    1.30
  -6  -1  -4   29.22    1.31
  -7   1  -4    8.42    0.54
   7   1   4    9.18    0.50
   7   1   4    8.13    0.77
  -7   1  -4    9.76    0.81
   7  -1  -4    9.66    0.86
  -7   1  -4    9.10    0.66
  -7  -1   4    9.66    0.64
   7  -1  -4    8.66    0.47
  -7  -1   4    8.00    0.76
   7   1   4    9.04    0.78
   7  -1  -4    7.76    0.71
  -7  -1   4    8.88    0.82
  -7   1  -4    8.63    0.67
   7  -1  -4    9.44    0.60
  -7   1  -4    7.92    0.73
  -7  -1  -4    7.79    0.77
   7   1  -4    9.80    0.83
  -7   1   4   10.20    0.79
  -7  -1  -4    8.14    0.50
  -7   1   4    8.95    0.67
  -7  -1  -4   10.39    0.84
  -7  -1  -4    8.73    0.70
   7  -1   4    9.54    0.82
  -7  -1  -4    9.06    0.64
  -7   1   4    8.61    0.77
   7  -1   4    9.06    0.55
   7   1  -4    8.96    0.63
   7   1  -4    7.84    0.77
   7  -1   4    9.93    0.79
  -8  -1   4    4.79    0.51
   8  -1  -4    4.43    0.61
  -8  -1   4    3.74    0.62
  -8   1  -4    4.05    0.62
   8   1   4    5.79    0.40
  -8   1  -4    4.83    0.63
  -8   1  -4    4.77    0.60
   8  -1  -4    5.00    0.69
   8  -1  -4    4.37    0.49
   8   1   4    5.01    0.68
  -8   1  -4    4.89    0.55
  -8   1  -4    4.85    0.46
  -8  -1   4    4.40    0.61
   8   1   4    4.23    0.65
  -8   1   4    4.81    0.52
  -8  -1  -4    5.29    0.63
  -8  -1  -4    5.11    0.52
  -8  -1  -4    4.49    0.42
  -8  -1  -4    3.79    0.57
   8   1  -4    4.91    0.67
   8   1  -4    4.62    0.51
   8  -1   4    4.40    0.64
   8  -1   4    5.93    0.70
  -8   1   4    4.79    0.64
   8  -1   4    5.62    0.45
  -8   1   4    5.83    0.72
   8   1  -4    5.82    0.71
  -8  -1  -4    3.99    0.63
  -9   1  -4    0.32    0.28
  -9  -1   4    0.17    0.29
  -9  -1   4   -0.76    0.42
   9  -1  -4    0.33    0.46
   9  -1  -4    0.58    0.32
  -9   1  -4    0.14    0.41
  -9  -1   4    1.06    0.49
   9   1   4    0.73    0.47
   9   1   4    0.61    0.28
  -9   1  -4    0.22    0.38
   9   1   4    0.55    0.47
  -9   1  -4    0.19    0.33
  -9   1  -4    0.09    0.41
   9  -1  -4    0.57    0.43
  -9   1   4    0.97    0.51
  -9  -1  -4   -0.08    0.41
   9   1  -4    0.21    0.42
   9   1  -4    0.11    0.33
   9   1  -4   -0.52    0.49
  -9  -1  -4   -0.08    0.39
  -9  -1  -4    0.09    0.40
   9  -1   4    0.19    0.43
   9  -1   4    0.34    0.41
  -9   1   4    0.58    0.47
  -9  -1  -4    0.32    0.44
  -9  -1  -4    0.11    0.25
  -9   1   4    0.06    0.32
   9  -1   4    0.83    0.25
 -10   1  -4    8.94    0.89
 -10  -1   4    9.30    0.94
  10  -1  -4   11.88    1.12
  10   1   4    8.43    0.91
  10   1   4    7.97    0.99
  10   1   4    9.81    0.97
 -10   1  -4    8.57    0.91
 -10  -1   4   10.70    1.03
  10  -1  -4    7.47    0.86
  10  -1  -4    8.69    0.76
 -10   1  -4    7.06    0.64
 -10  -1   4    7.96    0.66
 -10   1  -4    6.86    0.83
  10   1  -4    7.78    0.97
 -10   1   4    6.83    0.81
 -10  -1  -4    7.34    0.87
  10   1  -4    8.03    0.89
 -10   1   4    8.25    0.70
 -10  -1  -4    8.17    0.87
 -10   1   4    9.32    0.95
  10  -1   4    8.66    0.97
  10  -1   4    7.14    0.85
 -10  -1  -4    6.47    0.84
  10   1  -4    9.24    0.79
 -11  -1   4    1.60    0.60
  11   1   4    2.02    0.68
 -11   1  -4    1.06    0.60
  11  -1  -4    2.88    0.78
 -11   1  -4    1.84    0.61
 -11  -1   4    1.80    0.68
  11   1   4    2.41    0.65
  11   1   4    1.61    0.58
 -11   1  -4    1.22    0.59
  11  -1  -4    2.05    0.64
  11  -1   4    2.01    0.63
  11  -1   4    1.20    0.59
 -11   1   4    3.12    0.72
  11  -1   4    2.71    0.71
  11   1  -4    1.97    0.68
 -11  -1  -4    1.72    0.60
  11   1  -4    1.58    0.50
 -11  -1  -4    1.15    0.63
 -11  -1  -4    1.72    0.56
 -11   1   4    1.63    0.67
  11   1  -4    2.27    0.74
  12   1   4    8.77    1.04
  12  -1  -4   10.31    1.09
 -12   1  -4   10.90    1.18
 -12  -1   4   10.32    1.13
 -12  -1   4   11.63    1.20
  12   1   4    7.82    1.03
 -12   1  -4   10.15    1.09
 -12   1  -4   12.71    1.20
  12  -1  -4    9.21    1.13
  12   1   4    7.33    0.95
  12  -1   4    9.81    1.08
  12   1  -4    9.08    1.14
  12  -1   4    8.15    1.09
  12  -1   4   10.37    1.10
 -12   1   4    9.37    1.12
 -12  -1  -4    9.76    1.05
  12   1  -4    8.24    0.98
 -12  -1  -4   11.22    1.19
  12   1  -4   11.65    1.27
 -12  -1  -4    8.27    0.95
 -12   1   4   10.99    1.17
 -13   1  -4   11.29    1.20
 -13  -1   4   10.35    1.17
  13  -1  -4    7.70    1.09
  13   1   4   10.32    1.19
  13  -1  -4    8.09    1.18
  13   1   4   11.84    1.22
  13   1   4    8.05    1.16
  13  -1  -4    8.35    1.08
 -13   1  -4    8.26    1.10
 -13  -1   4   10.84    1.27
  13  -1   4    6.33    1.07
  13  -1   4    8.66    1.08
 -13  -1  -4    9.17    1.13
  13   1  -4    7.25    1.12
 -13   1   4   12.02    1.30
  13   1  -4    6.44    0.97
  13  -1   4    8.87    1.09
  13   1  -4    9.04    1.17
 -13  -1  -4   11.26    1.22
 -13   1   4    7.86    1.08
  14   1   4    9.59    1.18
  14  -1  -4    6.66    1.03
  14   1   4    8.28    1.13
 -14   1  -4    7.57    1.14
 -14   1  -4    8.47    1.19
  14  -1  -4    6.13    1.18
 -14  -1   4    8.50    1.19
  14  -1  -4    7.36    1.22
  14   1   4    7.00    1.20
 -14  -1   4    7.41    1.12
 -14   1   4    7.14    1.11
  14   1  -4    7.53    1.24
  14  -1   4    4.02    0.96
  14   1  -4    4.03    1.02
 -14   1   4    7.47    1.14
  14  -1   4    8.16    1.08
 -14  -1  -4    8.08    1.16
  14   1  -4    6.07    1.05
  14  -1   4    7.45    1.12
 -14  -1  -4    6.96    1.16
   0   1  -5    0.10    0.26
   0  -1   5    0.00    0.21
   0  -1  -5    0.22    0.18
   0   1   5    0.33    0.20
   0   1  -5   -0.14    0.30
   0   1  -5    0.41    0.29
   0  -1   5   -0.14    0.27
   0   1  -5    0.09    0.12
   0  -1  -5   -0.22    0.25
   0   1   5   -0.04    0.23
   0  -1   5   -0.24    0.21
   0   1  -5   -0.22    0.13
   0  -1  -5    0.18    0.28
   0   1  -5    0.04    0.28
   0  -1  -5   -0.15    0.23
   0   1   5   -0.19    0.26
   0  -1  -5    0.05    0.29
   1  -1  -5   24.77    1.11
  -1   1  -5   23.90    1.07
   1  -1  -5   24.51    0.97
  -1   1  -5   24.24    1.08
  -1  -1   5   24.48    1.05
   1  -1  -5   22.79    1.05
  -1  -1   5   22.86    1.05
   1  -1  -5   23.63    1.06
   1  -1  -5   23.13    0.98
   1   1   5   24.14    1.05
  -1   1  -5   24.01    1.10
  -1  -1   5   23.77    0.92
  -1   1  -5   25.16    1.08
   1   1   5   23.62    1.07
  -1  -1   5   23.11    1.00
  -1   1  -5   24.72    0.85
   1   1   5   24.02    0.91
  -1  -1  -5   22.88    1.06
  -1  -1  -5   24.55    1.06
   1   1  -5   22.56    1.07
   1  -1   5   23.72    0.93
  -1   1   5   24.93    1.08
   1   1  -5   24.98    1.08
  -1  -1  -5   23.58    0.92
   1  -1   5   24.19    0.85
   1  -1   5   24.70    1.05
  -1  -1  -5   24.50    1.10
  -1  -1  -5   23.32    1.08
  -1   1   5   22.90    0.99
  -1   1   5   22.82    1.06
   1   1  -5   23.80    1.05
   1   1  -5   23.63    1.02
   1  -1   5   24.53    1.06
   2   1   5   18.00    0.69
  -2  -1   5   19.35    0.91
  -2   1  -5   18.36    0.71
  -2   1  -5   18.84    0.93
  -2   1  -5   17.27    0.91
   2  -1  -5   19.15    0.89
  -2  -1   5   18.93    0.81
   2   1   5   19.57    0.95
  -2   1  -5   18.40    0.92
   2  -1  -5   18.29    0.96
   2  -1  -5   18.24    0.80
   2   1   5   19.54    0.89
   2  -1  -5   18.64    0.91
  -2  -1   5   17.25    0.91
  -2   1  -5   18.62    0.95
   2  -1   5   19.11    0.74
   2  -1   5   18.96    0.90
  -2  -1  -5   18.05    0.92
   2   1  -5   17.03    0.92
   2   1  -5   18.09    0.84
   2   1  -5   19.81    0.94
  -2   1   5   19.48    0.89
   2   1  -5   19.42    0.87
  -2  -1  -5   18.80    0.77
  -2  -1  -5   18.54    0.94
  -2  -1  -5   18.71    0.69
  -2   1   5   19.77    0.83
  -2  -1  -5   18.23    0.89
  -2   1   5   18.28    0.92
   2  -1   5   17.03    0.87
   2  -1   5   19.54    0.72
  -2  -1  -5   19.50    0.94
   3   1   5   58.74    2.10
  -3   1  -5   52.85    2.19
   3  -1  -5   55.61    2.15
  -3  -1   5   58.80    2.18
  -3   1  -5   56.80    2.00
  -3   1  -5   57.03    2.19
   3   1   5   59.32    2.20
  -3   1  -5   58.19    2.17
   3  -1  -5   55.98    2.20
   3  -1  -5   58.38    2.10
  -3  -1   5   58.08    2.16
  -3   1  -5   55.36    2.18
  -3  -1   5   55.23    2.09
   3  -1  -5   57.16    2.03
   3   1  -5   59.24    2.09
   3   1  -5   55.60    2.18
   3   1  -5   57.43    2.18
  -3  -1  -5   56.44    2.18
   3   1  -5   58.95    2.09
  -3   1   5   55.34    2.16
   3  -1   5   56.89    2.12
  -3  -1  -5   56.39    2.04
   3  -1   5   60.23    2.18
   3  -1   5   55.78    1.96
  -3   1   5   55.19    2.11
  -3  -1  -5   56.66    2.16
  -3   1   5   58.35    2.17
  -3  -1  -5   55.90    2.21
  -3  -1  -5   52.38    2.18
   4   1   5   35.31    1.51
  -4   1  -5   35.86    1.49
  -4  -1   5   33.78    1.47
   4  -1  -5   33.73    1.31
   4  -1  -5   37.08    1.49
  -4   1  -5   34.24    1.53
  -4  -1   5   33.27    1.42
   4   1   5   34.36    1.37
   4  -1  -5   35.20    1.52
  -4   1  -5   33.96    1.48
  -4   1  -5   34.89    1.33
   4  -1  -5   35.01    1.37
  -4   1  -5   35.33    1.49
  -4  -1   5   34.57    1.44
   4   1   5   33.15    1.51
  -4  -1  -5   33.26    1.36
   4   1  -5   34.42    1.49
  -4  -1  -5   32.66    1.51
  -4   1   5   33.17    1.45
  -4   1   5   35.62    1.50
  -4  -1  -5   35.40    1.49
   4   1  -5   35.59    1.37
   4  -1   5   36.12    1.40
  -4  -1  -5   35.74    1.49
  -4   1   5   35.13    1.44
   4   1  -5   34.52    1.34
   4  -1   5   35.09    1.25
   4  -1   5   35.58    1.49
   4   1  -5   33.62    1.50
  -4   1   5   34.43    1.29
  -4  -1  -5   33.28    1.50
  -5  -1   5   34.51    1.42
   5  -1  -5   32.12    1.29
   5  -1  -5   36.20    1.33
  -5  -1   5   32.91    1.17
  -5   1  -5   32.80    1.48
  -5  -1   5   33.52    1.18
   5   1   5   33.15    1.52
  -5   1  -5   32.32    1.33
  -5  -1   5   33.78    1.48
   5   1   5   34.06    1.33
   5  -1  -5   32.03    1.50
   5  -1  -5   32.43    1.46
   5   1   5   33.67    1.17
   5   1   5   33.62    1.17
  -5  -1   5   32.01    1.43
   5   1   5   35.12    1.54
  -5   1  -5   32.41    1.50
  -5   1  -5   31.01    1.46
  -5   1  -5   36.19    1.48
   5  -1   5   31.77    1.34
  -5  -1  -5   33.38    1.37
  -5  -1  -5   32.44    1.45
  -5  -1  -5   33.02    1.51
  -5  -1  -5   32.76    1.44
   5   1  -5   33.62    1.29
   5   1  -5   31.62    1.44
   5   1  -5   33.41    1.35
  -5   1   5   33.32    1.46
   5  -1   5   34.64    1.23
   5   1  -5   33.12    1.51
  -5   1   5   32.04    1.42
   5  -1   5   36.17    1.52
  -5   1   5   34.66    1.51
  -5  -1  -5   31.41    1.51
  -5   1   5   34.39    1.20
   6  -1  -5    1.87    0.44
  -6   1  -5    2.43    0.43
  -6   1  -5    3.14    0.54
   6  -1  -5    1.94    0.47
  -6   1  -5    2.38    0.48
   6   1   5    2.23    0.48
   6   1   5    2.33    0.31
   6  -1  -5    2.44    0.31
  -6  -1   5    2.44    0.45
   6  -1  -5    2.08    0.30
   6   1   5    2.70    0.51
  -6   1  -5    2.84    0.40
  -6   1  -5    1.60    0.43
  -6  -1   5    2.78    0.42
  -6   1  -5    2.50    0.27
  -6  -1   5    2.51    0.44
  -6  -1  -5    2.58    0.43
  -6  -1  -5    2.48    0.44
  -6  -1  -5    2.23    0.46
  -6   1   5    2.42    0.50
   6  -1   5    2.27    0.47
   6   1  -5    2.92    0.37
   6  -1   5    1.68    0.31
   6   1  -5    2.36    0.27
   6  -1   5    3.13    0.52
   6   1  -5    1.70    0.47
  -6   1   5    3.14    0.49
  -6  -1  -5    2.29    0.22
  -6  -1  -5    2.27    0.39
   6   1  -5    1.76    0.42
  -6   1   5    2.27    0.41
  -7  -1   5   26.34    1.24
   7  -1  -5   26.91    1.15
   7   1   5   26.70    1.43
  -7  -1   5   28.35    1.37
   7   1   5   25.32    1.10
  -7   1  -5   26.55    1.25
  -7   1  -5   25.82    1.28
   7  -1  -5   27.63    1.41
   7   1   5   29.18    1.43
   7  -1  -5   28.66    1.37
  -7   1  -5   25.80    1.08
  -7   1  -5   27.26    1.40
  -7   1  -5   28.23    1.38
   7  -1  -5   28.15    1.17
  -7  -1   5   29.64    1.43
   7   1  -5   28.88    1.38
   7  -1   5   27.22    1.40
   7  -1   5   27.51    1.40
  -7  -1  -5   28.27    1.37
  -7   1   5   26.34    1.38
  -7   1   5   28.15    1.29
  -7  -1  -5   26.59    1.27
  -7  -1  -5   25.72    1.26
  -7  -1  -5   28.33    1.41
  -7  -1  -5   26.39    1.06
   7   1  -5   27.48    1.43
   7  -1   5   27.59    1.16
   7   1  -5   27.77    1.22
  -7   1   5   26.23    1.34
  -8  -1   5    9.43    0.90
  -8   1  -5    8.66    0.73
   8  -1  -5    8.22    0.62
  -8  -1   5    8.28    0.68
  -8   1  -5    8.18    0.54
  -8   1  -5    8.62    0.73
  -8   1  -5    8.20    0.85
  -8   1  -5   10.67    0.89
   8   1   5    7.77    0.51
   8   1   5    8.44    0.85
   8  -1  -5   10.28    0.96
   8   1   5   10.72    0.95
  -8  -1   5   10.06    0.91
   8  -1  -5    7.29    0.77
   8  -1   5    8.27    0.84
  -8  -1  -5    7.70    0.50
  -8  -1  -5    9.02    0.77
  -8  -1  -5    7.44    0.69
   8   1  -5    7.95    0.82
  -8  -1  -5    8.49    0.82
   8  -1   5    9.43    0.59
  -8   1   5    8.15    0.73
  -8  -1  -5    9.73    0.93
   8  -1   5    8.49    0.83
  -8   1   5    8.84    0.85
   8   1  -5    8.64    0.66
   8   1  -5   10.19    0.89
  -8   1   5    8.38    0.83
   9   1   5    8.49    0.91
  -9   1  -5    8.54    0.83
  -9   1  -5    8.22    0.80
   9  -1  -5    6.81    0.61
   9   1   5    7.54    0.86
  -9   1  -5    7.23    0.70
  -9   1  -5    7.23    0.86
  -9  -1   5    7.54    0.87
   9  -1  -5    7.30    0.82
  -9  -1   5    8.20    0.68
   9  -1  -5    6.13    0.81
  -9   1  -5    6.67    0.77
  -9  -1   5    7.42    0.85
   9  -1   5    7.08    0.83
  -9  -1  -5    6.89    0.85
  -9   1   5    7.85    0.69
  -9  -1  -5    7.62    0.83
   9   1  -5    5.71    0.78
   9   1  -5    7.89    0.83
  -9   1   5    7.58    0.84
  -9  -1  -5    6.79    0.75
   9  -1   5    6.22    0.77
   9   1  -5    6.70    0.64
   9  -1   5    8.01    0.57
  -9   1   5    9.18    0.92
  -9  -1  -5    6.68    0.66
  10  -1  -5    0.85    0.58
  10   1   5    1.31    0.61
 -10  -1   5    0.54    0.38
  10  -1  -5    1.34    0.61
 -10  -1   5    1.75    0.61
 -10   1  -5    0.80    0.50
 -10   1  -5    0.99    0.52
  10  -1  -5    1.14    0.55
 -10  -1   5    1.58    0.62
  10   1   5    0.56    0.56
 -10   1  -5    0.66    0.55
 -10  -1  -5    0.99    0.54
 -10  -1  -5    0.72    0.54
 -10   1   5    0.55    0.40
  10   1  -5    0.93    0.41
 -10   1   5    0.20    0.49
  10   1  -5    0.37    0.52
 -10   1   5    0.83    0.56
  10  -1   5    0.18    0.52
 -10  -1  -5    0.96    0.51
  10  -1   5    0.38    0.52
  10   1  -5    0.77    0.54
  11   1   5    0.95    0.60
  11  -1  -5    1.67    0.62
  11   1   5    1.46    0.61
  11   1   5    0.39    0.61
 -11  -1   5    0.31    0.58
 -11   1  -5    1.76    0.68
 -11   1  -5    0.08    0.57
 -11  -1   5    0.83    0.65
 -11   1  -5    0.38    0.55
  11  -1  -5    1.66    0.65
  11  -1   5    1.27    0.59
 -11   1   5    0.88    0.66
 -11  -1  -5    0.79    0.56
 -11  -1  -5    1.66    0.58
  11   1  -5    1.22    0.71
 -11   1   5    0.87    0.64
 -11  -1  -5    0.78    0.56
  11  -1   5    0.58    0.62
  11   1  -5    0.30    0.58
  12  -1  -5    1.30    0.70
  12  -1  -5    0.79    0.65
 -12  -1   5   -0.77    0.62
 -12  -1   5    0.42    0.69
  12   1   5   -1.23    0.60
 -12   1  -5    0.00    0.64
  12   1   5    0.60    0.69
  12   1   5   -0.38    0.60
 -12   1  -5    1.29    0.66
 -12   1  -5    0.20    0.62
 -12  -1  -5    0.93    0.67
 -12   1   5   -0.95    0.63
  12   1  -5    0.26    0.62
 -12   1   5    1.79    0.72
 -12  -1  -5    1.15    0.65
  12  -1   5    0.56    0.61
  12   1  -5    0.16    0.71
  12  -1   5    0.27    0.63
  12  -1   5   -0.48    0.62
 -12  -1  -5    0.81    0.63
 -13  -1   5    2.17    0.88
  13  -1  -5    2.24    0.89
  13   1   5    2.78    0.82
 -13  -1   5    2.45    0.80
  13   1   5    2.27    0.84
 -13   1  -5    4.07    0.87
 -13   1  -5    2.91    0.89
 -13   1  -5    1.64    0.76
  13  -1  -5    5.12    0.91
  13   1   5    2.82    0.87
 -13   1   5    3.91    0.93
 -13   1   5    1.41    0.81
  13   1  -5    2.22    0.89
  13   1  -5    2.26    0.83
  13   1  -5    3.11    0.97
  13  -1   5    2.26    0.78
  13  -1   5    3.13    0.78
 -13  -1  -5    2.46    0.79
  13  -1   5    2.18    0.84
 -13  -1  -5    2.24    0.80
 -13  -1  -5    3.26    0.84
  14  -1  -5    1.76    0.89
 -14   1  -5   -0.46    0.69
 -14   1  -5    0.83    0.78
  14   1   5   -0.52    0.67
 -14  -1   5    0.06    0.81
 -14  -1   5    0.16    0.80
  14  -1  -5    0.87    0.78
  14  -1  -5    0.02    0.83
  14   1   5    0.37    0.76
  14   1   5    1.00    0.81
  14  -1   5   -0.92    0.67
  14   1  -5    0.85    0.78
  14  -1   5    1.03    0.77
 -14  -1  -5    1.34    0.81
 -14   1   5    0.23    0.83
  14  -1   5    0.34    0.68
  14   1  -5    1.19    0.90
 -14  -1  -5    1.07    0.80
  14   1  -5   -0.11    0.77
 -14   1   5   -0.21    0.74
   0  -1  -6    0.09    0.20
   0  -1   6   -0.43    0.23
   0   1  -6   -0.21    0.31
   0  -1   6    0.32    0.27
   0   1  -6    0.18    0.30
   0   1  -6   -0.10    0.29
   0  -1  -6    0.27    0.28
   0  -1  -6    0.11    0.32
   0   1   6   -0.09    0.31
   0  -1  -6    0.03    0.29
   0   1  -6    0.04    0.16
   0   1   6    0.07    0.21
   0   1  -6   -0.08    0.28
   0  -1  -6    0.78    0.35
   0  -1   6   -0.17    0.32
   0   1   6   -0.16    0.26
   1   1   6   32.53    1.38
   1  -1  -6   29.71    1.28
   1  -1  -6   34.17    1.36
  -1  -1   6   31.90    1.38
  -1  -1   6   34.17    1.35
  -1   1  -6   31.91    1.13
  -1  -1   6   30.98    1.19
  -1   1  -6   30.32    1.12
   1  -1  -6   31.08    1.41
   1   1   6   31.84    1.19
   1   1   6   31.37    1.34
  -1   1  -6   31.44    1.37
  -1   1  -6   31.24    1.35
  -1  -1   6   30.62    1.30
   1  -1  -6   31.94    1.23
  -1   1  -6   31.93    1.37
  -1   1  -6   32.34    1.40
   1  -1  -6   33.05    1.35
  -1  -1  -6   30.67    1.39
  -1   1   6   31.67    1.29
   1  -1   6   30.72    1.21
   1   1  -6   31.96    1.38
  -1   1   6   31.77    1.35
   1   1  -6   31.72    1.20
   1  -1   6   33.23    1.37
  -1  -1  -6   32.43    1.38
   1  -1   6   33.07    1.35
   1   1  -6   32.63    1.33
  -1  -1  -6   30.43    1.36
   1   1  -6   31.40    1.38
  -1   1   6   32.38    1.37
  -1  -1  -6   32.82    1.35
   1   1  -6   31.96    1.37
  -1  -1  -6   31.92    1.20
   2  -1  -6    2.09    0.46
   2  -1  -6    2.07    0.39
  -2  -1   6    1.39    0.35
  -2   1  -6    2.70    0.45
   2   1   6    1.66    0.19
   2  -1  -6    1.76    0.37
   2  -1  -6    2.13    0.33
  -2   1  -6    1.96    0.41
   2   1   6    2.33    0.38
  -2   1  -6    2.09    0.20
  -2  -1   6    2.45    0.31
  -2   1  -6    2.32    0.42
   2  -1  -6    2.59    0.32
  -2  -1   6    2.28    0.41
  -2   1  -6    1.84    0.41
   2   1   6    1.69    0.38
  -2   1   6    1.21    0.34
   2  -1   6    1.79    0.23
  -2   1   6    1.78    0.31
   2  -1   6    2.36    0.41
  -2  -1  -6    2.06    0.40
   2  -1   6    1.69    0.36
  -2   1   6    1.90    0.38
   2  -1   6    2.10    0.20
  -2  -1  -6    1.62    0.40
   2   1  -6    2.26    0.34
  -2  -1  -6    2.01    0.41
  -2  -1  -6    2.06    0.40
   2   1  -6    1.61    0.34
   2   1  -6    2.03    0.37
   2   1  -6    2.47    0.42
  -2  -1  -6    2.08    0.26
  -3   1  -6   29.49    1.33
   3  -1  -6   30.27    1.14
  -3   1  -6   29.62    1.30
   3   1   6   26.73    1.22
   3  -1  -6   28.72    1.29
  -3  -1   6   27.59    1.25
   3  -1  -6   27.19    1.22
  -3  -1   6   29.36    1.19
  -3   1  -6   26.91    1.31
  -3   1  -6   27.31    1.06
   3   1   6   27.91    1.31
  -3   1  -6   28.65    1.28
  -3  -1   6   28.46    1.28
   3  -1  -6   28.99    1.33
   3  -1   6   28.72    1.05
  -3   1   6   28.89    1.30
   3   1  -6   26.95    1.20
  -3   1   6   28.46    1.20
   3   1  -6   28.84    1.30
  -3   1   6   28.04    1.27
  -3  -1  -6   27.11    1.28
   3  -1   6   25.68    1.25
   3  -1   6   28.78    1.24
  -3  -1  -6   27.14    1.30
   3   1  -6   30.11    1.20
  -3  -1  -6   28.12    1.11
   3   1  -6   29.11    1.32
  -3  -1  -6   28.64    1.34
  -3  -1  -6   29.96    1.33
   4  -1  -6   18.44    1.03
  -4   1  -6   15.25    0.72
  -4  -1   6   16.50    0.91
   4  -1  -6   16.75    0.84
  -4   1  -6   17.01    0.95
   4  -1  -6   16.17    0.93
   4   1   6   16.97    0.84
  -4   1  -6   18.08    0.94
   4   1   6   15.93    0.94
  -4   1  -6   16.71    1.00
  -4   1  -6   15.57    0.93
   4  -1  -6   16.32    0.76
  -4  -1   6   16.51    0.87
  -4  -1   6   16.25    0.91
  -4  -1  -6   16.26    0.77
  -4  -1  -6   18.49    0.97
  -4  -1  -6   16.50    0.91
   4   1  -6   15.94    0.97
  -4   1   6   15.53    0.87
   4  -1   6   15.74    0.65
   4   1  -6   16.60    0.81
   4  -1   6   17.32    0.94
   4  -1   6   16.55    0.86
  -4  -1  -6   16.24    0.97
  -4   1   6   16.02    0.92
   4   1  -6   17.24    0.82
  -4  -1  -6   18.14    0.96
   4   1  -6   15.23    0.94
  -4   1   6   16.49    0.91
  -5  -1   6   32.06    1.46
  -5   1  -6   31.61    1.45
  -5   1  -6   32.71    1.47
  -5   1  -6   29.64    1.43
  -5   1  -6   33.32    1.52
   5  -1  -6   31.78    1.49
   5   1   6   32.44    1.50
  -5  -1   6   32.57    1.39
  -5   1  -6   30.23    1.24
   5  -1  -6   30.22    1.28
   5   1   6   31.28    1.30
   5   1   6   28.23    1.44
   5  -1  -6   31.74    1.23
   5  -1  -6   30.98    1.43
  -5  -1   6   30.48    1.39
   5   1  -6   34.52    1.51
   5   1  -6   29.98    1.26
   5  -1   6   29.74    1.32
   5   1  -6   31.38    1.45
  -5  -1  -6   33.49    1.51
   5  -1   6   31.10    1.46
  -5  -1  -6   31.36    1.42
  -5   1   6   31.38    1.41
  -5   1   6   30.77    1.45
  -5   1   6   31.81    1.41
  -5   1   6   29.34    1.17
  -5  -1  -6   32.24    1.29
  -5  -1  -6   30.06    1.45
   5  -1   6   30.54    1.14
   5   1  -6   32.74    1.30
  -5  -1  -6   31.41    1.43
  -6   1  -6   25.05    1.25
   6   1   6   20.39    0.99
   6   1   6   21.32    0.80
  -6   1  -6   24.36    1.27
  -6   1  -6   20.51    1.14
  -6   1  -6   20.54    1.15
  -6   1  -6   22.67    1.03
   6  -1  -6   23.80    1.19
   6   1   6   23.69    1.26
   6  -1  -6   23.38    0.98
   6   1   6   20.90    1.23
  -6  -1   6   23.10    1.20
  -6  -1   6   21.76    1.12
   6  -1  -6   21.53    0.99
  -6  -1   6   22.09    1.14
   6  -1  -6   23.37    1.24
   6   1  -6   22.19    1.20
   6  -1   6   21.02    0.87
   6   1  -6   20.78    0.95
  -6   1   6   22.77    1.16
  -6  -1  -6   24.25    1.06
  -6  -1  -6   23.95    1.19
   6   1  -6   24.03    1.27
   6   1  -6   24.04    1.05
  -6   1   6   20.72    0.83
  -6  -1  -6   26.44    1.30
   6  -1   6   21.93    1.03
  -6   1   6   22.46    1.14
   6  -1   6   22.90    1.25
  -6  -1  -6   21.48    1.14
  -6   1   6   23.49    1.23
   6  -1   6   20.09    1.18
   7   1   6   10.78    0.89
  -7  -1   6    8.64    0.73
   7  -1  -6    8.31    0.77
  -7   1  -6   10.41    0.83
   7   1   6    8.09    0.83
  -7   1  -6    9.58    0.87
   7  -1  -6    9.46    0.60
  -7  -1   6   10.53    0.82
  -7  -1   6   10.74    0.84
  -7   1  -6    8.51    0.66
  -7   1  -6    8.24    0.75
  -7   1  -6    7.82    0.77
   7   1   6    8.98    0.45
   7   1   6    9.44    0.60
   7  -1  -6    9.91    0.85
   7  -1   6   10.12    0.88
   7   1  -6    9.81    0.66
  -7  -1  -6   10.09    0.89
   7  -1   6    9.12    0.51
  -7  -1  -6    8.84    0.69
  -7   1   6   10.32    0.91
  -7   1   6    9.50    0.77
   7  -1   6    9.00    0.83
   7   1  -6    9.32    0.83
   7  -1   6    9.03    0.62
  -7  -1  -6    9.79    0.86
  -7  -1  -6    8.85    0.77
   7   1  -6    8.38    0.81
  -7   1   6   10.04    0.81
  -8   1  -6    5.45    0.70
   8  -1  -6    6.90    0.75
  -8  -1   6    6.52    0.77
   8   1   6    9.12    0.93
  -8   1  -6    7.25    0.74
   8   1   6    8.84    0.91
   8   1   6    6.81    0.53
   8  -1  -6    7.14    0.88
  -8   1  -6    7.19    0.85
   8  -1  -6    6.34    0.55
  -8   1  -6    7.97    0.71
  -8  -1   6    8.24    0.82
  -8  -1   6    7.50    0.70
  -8  -1  -6    7.50    0.87
   8   1  -6    7.53    0.84
   8   1  -6    7.21    0.62
  -8  -1  -6    7.88    0.72
   8  -1   6    8.17    0.89
   8  -1   6    8.01    0.85
  -8   1   6    8.07    0.84
  -8   1   6    7.26    0.76
  -8  -1  -6    6.73    0.74
   8   1  -6    6.96    0.80
  -8  -1  -6    6.78    0.71
  -8   1   6    7.80    0.74
   8  -1   6    5.89    0.55
   8  -1   6    7.28    0.50
   9  -1  -6    0.12    0.55
  -9  -1   6    0.05    0.38
   9   1   6    0.41    0.49
   9  -1  -6    0.17    0.51
  -9   1  -6    0.37    0.40
  -9   1  -6   -0.07    0.45
  -9   1  -6    0.14    0.45
  -9  -1   6    0.22    0.47
   9  -1  -6    0.40    0.41
  -9   1  -6    0.53    0.42
  -9  -1   6   -0.72    0.40
   9   1   6    0.10    0.47
  -9  -1  -6    0.46    0.45
   9  -1   6   -0.12    0.45
   9   1  -6    0.59    0.51
  -9  -1  -6    0.14    0.41
  -9   1   6    0.27    0.41
   9   1  -6    0.30    0.33
   9  -1   6    0.43    0.48
   9   1  -6    0.14    0.49
   9  -1   6   -0.38    0.24
  -9   1   6   -0.60    0.47
  -9   1   6   -0.16    0.44
  -9  -1  -6   -0.04    0.34
  -9  -1  -6    0.63    0.56
  10  -1  -6    1.09    0.57
 -10  -1   6    0.43    0.59
 -10   1  -6    0.32    0.46
  10   1   6    0.62    0.54
  10   1   6    0.59    0.57
 -10   1  -6    0.48    0.49
 -10   1  -6    0.99    0.54
 -10  -1   6   -0.03    0.53
  10  -1  -6    0.12    0.62
 -10  -1   6    0.60    0.43
 -10  -1  -6    0.40    0.47
 -10   1   6   -0.41    0.48
  10  -1   6    0.57    0.51
 -10   1   6    0.25    0.41
 -10   1   6    0.13    0.56
 -10  -1  -6    0.45    0.55
  10   1  -6    0.75    0.58
 -10  -1  -6    0.02    0.54
  10  -1   6    1.11    0.57
  10   1  -6    0.52    0.52
  11  -1  -6    4.90    0.94
 -11  -1   6    5.65    0.93
  11   1   6    4.42    0.84
 -11  -1   6    4.74    0.79
  11  -1  -6    4.13    0.80
 -11   1  -6    4.34    0.80
 -11   1  -6    5.36    0.89
  11   1   6    5.15    0.94
 -11   1  -6    4.90    0.76
 -11   1   6    5.40    0.83
 -11  -1  -6    5.64    0.81
 -11  -1  -6    4.96    0.92
 -11   1   6    4.02    0.82
  11   1  -6    4.39    0.85
 -11  -1  -6    5.68    0.86
  11   1  -6    5.14    0.88
 -11   1   6    4.50    0.78
  11  -1   6    4.55    0.86
  11  -1   6    3.71    0.80
  12   1   6    5.30    0.94
  12   1   6    4.13    0.93
 -12   1  -6    4.18    0.88
  12  -1  -6    3.29    0.80
 -12   1  -6    4.37    0.93
 -12  -1   6    3.35    0.88
 -12   1  -6    3.26    0.75
  12  -1  -6    2.28    0.80
 -12  -1   6    3.87    0.87
  12   1   6    3.48    0.83
 -12   1   6    3.06    0.85
 -12   1   6    4.88    0.92
  12  -1   6    3.97    0.89
 -12  -1  -6    5.60    0.86
 -12  -1  -6    2.20    0.77
  12  -1   6    3.76    0.86
  12   1  -6    4.27    0.90
  12   1  -6    3.32    0.81
 -12  -1  -6    5.51    0.97
  13  -1  -6    5.68    1.03
 -13   1  -6    3.54    0.90
 -13   1  -6    4.86    0.89
 -13  -1   6    5.46    1.00
 -13  -1   6    2.73    0.89
  13   1   6    5.48    0.95
  13   1   6    4.30    0.94
  13   1   6    3.05    0.93
 -13   1  -6    5.47    1.03
  13  -1  -6    4.05    0.90
 -13   1   6    3.60    0.93
  13   1  -6    5.19    1.02
 -13  -1  -6    5.17    0.98
 -13   1   6    5.79    1.07
  13  -1   6    3.74    0.89
  13   1  -6    4.12    0.93
  13  -1   6    4.29    0.98
 -13  -1  -6    3.53    0.82
  13  -1   6    3.83    0.89
 -13  -1  -6    5.84    0.97
   0   1  -7    0.17    0.35
   0   1  -7   -0.33    0.28
   0   1   7    0.11    0.22
   0  -1  -7   -0.18    0.32
   0   1  -7    0.00    0.15
   0   1   7    0.20    0.31
   0  -1  -7   -0.06    0.28
   0  -1   7    0.24    0.24
   0  -1  -7   -0.03    0.21
   0   1  -7    0.00    0.32
   0   1   7   -0.45    0.27
   0  -1   7   -0.08    0.34
   0  -1  -7    0.14    0.39
   0   1  -7   -0.26    0.35
   0  -1   7    0.17    0.28
   0  -1  -7    0.12    0.32
  -1  -1   7   38.47    1.64
   1   1   7   38.73    1.63
  -1   1  -7   37.64    1.35
  -1   1  -7   41.89    1.69
   1  -1  -7   38.14    1.62
   1   1   7   37.85    1.61
  -1  -1   7   37.87    1.54
   1  -1  -7   39.34    1.47
  -1  -1   7   38.56    1.59
  -1   1  -7   39.80    1.65
   1  -1  -7   38.31    1.54
  -1   1  -7   39.86    1.65
   1  -1  -7   40.15    1.65
   1  -1  -7   37.77    1.66
  -1   1  -7   37.96    1.36
   1   1   7   39.30    1.44
  -1   1  -7   37.96    1.62
  -1  -1  -7   38.80    1.61
  -1  -1  -7   34.19    1.63
   1  -1   7   39.88    1.63
  -1   1   7   39.53    1.64
   1  -1   7   38.16    1.47
   1  -1   7   42.10    1.62
  -1  -1  -7   35.85    1.60
   1   1  -7   37.31    1.63
  -1  -1  -7   37.91    1.66
   1   1  -7   36.47    1.64
   1   1  -7   37.91    1.43
   1   1  -7   38.13    1.62
   1   1  -7   39.02    1.58
  -1  -1  -7   37.96    1.42
  -1   1   7   41.24    1.66
  -1   1   7   41.35    1.55
   2   1   7   15.77    0.66
  -2  -1   7   16.86    0.87
   2  -1  -7   14.90    0.96
  -2  -1   7   16.43    0.93
   2  -1  -7   16.14    0.80
  -2   1  -7   16.04    0.93
  -2   1  -7   14.43    0.90
   2  -1  -7   16.43    0.92
   2  -1  -7   16.64    0.90
  -2   1  -7   16.60    0.97
   2  -1  -7   15.08    0.78
   2   1   7   15.51    0.91
  -2  -1   7   15.45    0.74
  -2   1  -7   15.79    0.62
  -2   1  -7   16.21    0.94
   2   1   7   16.42    0.89
   2  -1   7   15.91    0.89
  -2  -1  -7   15.37    0.69
   2  -1   7   15.69    0.62
   2  -1   7   15.96    0.89
   2   1  -7   15.47    0.88
  -2  -1  -7   15.33    0.95
  -2   1   7   16.74    0.85
   2   1  -7   16.71    0.94
  -2  -1  -7   15.20    0.93
   2   1  -7   16.97    0.95
  -2   1   7   16.07    0.78
   2  -1   7   15.73    0.69
  -2  -1  -7   15.93    0.91
   2   1  -7   17.02    0.84
  -2   1   7   15.01    0.92
  -2  -1  -7   16.03    0.92
  -3   1  -7   15.16    0.88
   3  -1  -7   13.46    0.89
   3   1   7   14.51    0.91
  -3  -1   7   15.00    0.75
   3  -1  -7   15.33    0.91
  -3  -1   7   15.44    0.91
   3  -1  -7   15.18    0.84
  -3   1  -7   13.53    0.88
   3  -1  -7   14.27    0.74
   3   1   7   14.35    0.56
   3   1   7   15.00    0.84
  -3   1  -7   16.36    0.94
  -3  -1   7   14.57    0.86
  -3   1  -7   15.04    0.88
  -3   1  -7   14.02    0.61
  -3   1   7   15.39    0.79
  -3   1   7   15.91    0.91
   3   1  -7   15.09    0.77
   3   1  -7   15.44    0.94
  -3  -1  -7   13.40    0.56
  -3   1   7   14.28    0.84
   3   1  -7   14.20    0.81
  -3  -1  -7   14.00    0.89
  -3  -1  -7   14.26    0.67
   3   1  -7   16.03    0.89
   3  -1   7   14.34    0.62
   3  -1   7   13.87    0.86
   3  -1   7   14.57    0.85
  -3  -1  -7   14.13    0.91
  -3  -1  -7   15.42    0.94
  -3  -1  -7   15.25    0.92
  -4  -1   7   14.45    0.90
   4  -1  -7   13.78    0.92
  -4   1  -7   13.62    0.93
  -4   1  -7   13.28    0.64
  -4  -1   7   13.91    0.80
  -4  -1   7   16.44    0.93
   4  -1  -7   14.05    0.71
   4  -1  -7   14.95    0.92
   4   1   7   13.13    0.79
  -4   1  -7   15.88    0.98
  -4   1  -7   14.72    0.88
   4   1   7   15.37    0.94
  -4   1  -7   12.51    0.89
   4  -1  -7   15.58    0.84
  -4   1   7   14.41    0.90
   4   1  -7   12.79    0.88
  -4  -1  -7   13.85    0.90
   4   1  -7   13.19    0.91
  -4   1   7   15.76    0.82
  -4   1   7   15.21    0.92
   4  -1   7   14.55    0.84
   4   1  -7   15.04    0.78
   4   1  -7   16.14    0.82
   4  -1   7   15.95    0.93
  -4  -1  -7   14.52    0.95
  -4  -1  -7   13.08    0.69
  -4  -1  -7   12.78    0.91
   4  -1   7   15.41    0.60
  -4  -1  -7   15.02    0.94
   5   1   7    2.73    0.51
  -5   1  -7    1.96    0.28
  -5   1  -7    2.01    0.49
   5   1   7    1.81    0.46
   5  -1  -7    1.99    0.46
  -5   1  -7    0.89    0.42
  -5   1  -7    1.82    0.43
   5   1   7    2.34    0.38
  -5  -1   7    2.40    0.44
   5  -1  -7    1.66    0.47
   5  -1  -7    2.33    0.38
   5  -1  -7    1.94    0.30
  -5  -1   7    2.55    0.47
  -5   1  -7    2.08    0.45
  -5  -1   7    2.45    0.50
  -5   1   7    2.66    0.47
  -5   1   7    2.08    0.43
   5   1  -7    2.01    0.50
   5   1  -7    2.85    0.39
  -5  -1  -7    1.00    0.40
   5  -1   7    1.48    0.19
  -5   1   7    2.20    0.29
  -5  -1  -7    1.83    0.32
  -5   1   7    2.28    0.47
   5   1  -7    1.86    0.34
   5  -1   7    1.89    0.39
  -5  -1  -7    1.91    0.47
   5  -1   7    2.03    0.44
  -5  -1  -7    1.93    0.47
   5   1  -7    2.51    0.50
  -5  -1  -7    2.44    0.48
  -6   1  -7   -0.44    0.32
   6  -1  -7    0.46    0.39
  -6  -1   7    0.14    0.40
  -6  -1   7   -0.06    0.37
   6   1   7    0.08    0.36
  -6   1  -7   -0.32    0.38
   6  -1  -7    0.07    0.47
  -6   1  -7   -0.16    0.39
   6   1   7   -0.21    0.25
  -6   1  -7    0.10    0.23
   6   1   7   -0.05    0.37
   6  -1  -7    0.35    0.23
  -6  -1   7   -0.22    0.14
  -6  -1   7    0.21    0.35
  -6   1  -7    0.00    0.37
   6  -1  -7    0.16    0.28
   6  -1   7   -0.07    0.28
  -6  -1  -7    0.17    0.37
   6  -1   7    0.60    0.16
   6   1  -7    0.14    0.24
  -6   1   7   -0.32    0.36
  -6   1   7    0.49    0.38
   6   1  -7    0.71    0.43
  -6  -1  -7    0.29    0.26
   6   1  -7   -0.37    0.37
  -6   1   7   -0.03    0.16
  -6  -1  -7   -0.47    0.37
   6  -1   7   -0.12    0.34
  -6  -1  -7    0.61    0.38
  -6   1   7   -0.20    0.39
   6   1  -7   -0.25    0.24
  -6  -1  -7   -0.02    0.41
   6  -1   7    0.03    0.37
   7  -1  -7   10.06    0.62
   7   1   7    9.80    0.68
  -7  -1   7   11.08    0.89
  -7   1  -7    8.61    0.86
  -7   1  -7   10.81    0.86
  -7  -1   7    9.88    0.82
  -7   1  -7   11.36    0.94
  -7   1  -7    9.43    0.89
   7  -1  -7   11.97    1.01
  -7  -1   7   10.71    0.96
   7   1   7   10.77    1.00
  -7   1  -7   10.56    0.69
   7  -1  -7    8.49    0.82
   7   1   7    9.69    0.91
   7  -1   7   11.63    0.98
   7   1  -7    9.79    0.69
  -7  -1  -7   10.56    0.70
  -7   1   7   10.65    0.84
   7  -1   7   10.61    0.72
  -7   1   7    8.14    0.85
  -7  -1  -7   10.65    0.95
   7   1  -7    9.59    0.88
   7   1  -7   10.20    0.90
  -7   1   7    9.27    0.81
  -7  -1  -7    9.94    0.89
  -7  -1  -7   10.86    0.85
   7  -1   7   10.48    0.94
   8  -1  -7   23.95    1.35
  -8   1  -7   21.10    1.27
  -8  -1   7   25.18    1.30
   8   1   7   23.83    1.09
   8  -1  -7   25.35    1.48
  -8  -1   7   24.35    1.37
   8   1   7   23.06    1.43
  -8   1  -7   21.23    1.33
  -8   1  -7   22.98    1.15
  -8   1  -7   22.87    1.41
   8   1   7   22.30    1.42
   8  -1  -7   24.65    1.26
  -8  -1   7   22.41    1.32
  -8   1   7   22.38    1.30
   8  -1   7   24.42    1.44
   8  -1   7   20.52    1.09
  -8   1   7   23.14    1.33
  -8  -1  -7   20.63    1.25
   8  -1   7   23.27    1.43
   8   1  -7   21.42    1.11
   8   1  -7   22.92    1.36
  -8  -1  -7   25.89    1.47
   8   1  -7   23.33    1.38
  -8  -1  -7   23.57    1.19
  -8  -1  -7   25.05    1.37
  -8   1   7   21.86    1.33
  -9   1  -7    4.67    0.60
  -9   1  -7    3.97    0.63
   9  -1  -7    3.13    0.64
  -9  -1   7    4.17    0.63
   9  -1  -7    2.95    0.69
  -9  -1   7    3.35    0.68
  -9  -1   7    4.32    0.77
   9   1   7    3.43    0.74
  -9   1  -7    3.22    0.64
  -9   1  -7    3.13    0.73
   9   1   7    5.90    0.86
   9   1  -7    4.15    0.79
   9   1  -7    4.63    0.77
  -9  -1  -7    4.45    0.62
   9  -1   7    4.91    0.83
  -9  -1  -7    4.07    0.76
  -9   1   7    3.82    0.70
   9  -1   7    3.66    0.47
  -9   1   7    3.58    0.62
  -9   1   7    3.00    0.63
  -9  -1  -7    4.00    0.69
   9  -1   7    3.59    0.72
  -9  -1  -7    4.40    0.65
  10  -1  -7    4.25    0.73
 -10   1  -7    3.89    0.67
 -10   1  -7    3.92    0.75
  10  -1  -7    6.62    0.96
 -10  -1   7    4.26    0.65
 -10  -1   7    4.24    0.79
  10   1   7    4.26    0.82
 -10   1  -7    4.10    0.63
  10   1   7    6.95    0.98
 -10  -1   7    4.87    0.84
 -10   1  -7    4.61    0.86
 -10   1   7    4.52    0.80
 -10  -1  -7    3.95    0.76
  10   1  -7    5.01    0.82
 -10   1   7    5.99    0.83
 -10  -1  -7    3.51    0.75
  10  -1   7    3.28    0.75
 -10   1   7    4.45    0.68
 -10  -1  -7    5.49    0.71
  10  -1   7    4.26    0.82
  10   1  -7    4.71    0.88
 -11   1  -7    2.50    0.74
  11  -1  -7    2.98    0.86
 -11  -1   7    2.99    0.74
  11   1   7    2.68    0.75
  11   1   7    3.18    0.79
  11  -1  -7    3.05    0.76
 -11   1  -7    3.12    0.78
 -11  -1   7    3.20    0.80
 -11   1  -7    2.94    0.67
  11  -1   7    4.80    0.90
 -11  -1  -7    3.50    0.77
  11  -1   7    2.67    0.79
 -11   1   7    4.18    0.86
 -11  -1  -7    3.79    0.68
 -11  -1  -7    4.15    0.87
  11   1  -7    3.07    0.80
 -11   1   7    3.27    0.65
  11   1  -7    3.31    0.81
 -11   1   7    4.27    0.81
  12  -1  -7   -0.28    0.65
 -12  -1   7    0.12    0.73
  12   1   7    0.06    0.68
  12  -1  -7   -0.16    0.66
  12   1   7    0.02    0.69
 -12   1  -7    0.33    0.70
 -12   1  -7    0.38    0.58
 -12  -1   7    0.73    0.75
 -12   1  -7   -1.06    0.61
 -12  -1  -7    0.58    0.61
 -12  -1  -7    0.22    0.70
 -12   1   7    0.57    0.73
  12   1  -7    1.09    0.72
  12  -1   7    1.16    0.74
 -12  -1  -7    0.76    0.70
  12  -1   7    0.43    0.69
 -12   1   7    0.43    0.73
  12   1  -7    1.07    0.73
  13   1   7   -0.40    0.64
  13  -1  -7    2.05    0.92
 -13   1  -7    1.92    0.79
 -13  -1   7    1.75    0.85
  13   1   7    1.35    0.79
 -13  -1   7    3.33    0.95
  13  -1  -7    1.32    0.78
  13   1   7    1.09    0.80
 -13   1  -7    1.42    0.80
 -13  -1  -7    0.31    0.74
  13  -1   7    0.92    0.77
  13   1  -7    1.08    0.79
 -13  -1  -7    2.63    0.82
  13  -1   7    2.14    0.86
 -13  -1  -7    1.58    0.84
 -13   1   7    1.29    0.85
  13   1  -7    1.62    0.83
  13  -1   7    1.53    0.79
 -13   1   7    1.94    0.85
   0  -1  -8    0.09    0.34
   0   1   8    0.21    0.32
   0   1  -8    0.01    0.16
   0   1  -8   -0.07    0.35
   0   1  -8   -0.15    0.37
   0  -1   8    0.13    0.26
   0   1   8   -0.44    0.33
   0  -1  -8   -0.04    0.41
   0   1  -8   -0.29    0.30
   0  -1  -8   -0.22    0.27
   0  -1  -8    0.17    0.20
   0  -1   8   -0.21    0.29
   0  -1  -8    0.17    0.35
   0   1   8    0.24    0.23
   0   1  -8    0.24    0.38
   0  -1   8   -0.56    0.35
  -1  -1   8    2.59    0.48
  -1   1  -8    1.87    0.43
   1  -1  -8    1.70    0.28
  -1  -1   8    2.48    0.38
   1  -1  -8    2.39    0.45
  -1   1  -8    2.33    0.48
   1   1   8    1.82    0.28
   1   1   8    2.49    0.45
  -1   1  -8    2.45    0.21
   1   1   8    2.31    0.44
  -1   1  -8    1.84    0.43
   1  -1  -8    1.58    0.42
  -1   1  -8    1.85    0.22
   1  -1  -8    2.15    0.50
   1  -1  -8    1.93    0.37
  -1   1  -8    1.72    0.45
  -1  -1   8    2.22    0.41
  -1   1   8    2.13    0.47
   1  -1   8    2.50    0.32
  -1  -1  -8    2.30    0.46
   1   1  -8    1.82    0.47
   1  -1   8    1.42    0.41
   1  -1   8    1.65    0.38
  -1  -1  -8    1.92    0.42
  -1  -1  -8    1.97    0.26
  -1   1   8    1.98    0.35
   1   1  -8    2.46    0.42
  -1  -1  -8    1.52    0.41
   1   1  -8    1.80    0.26
   1   1  -8    2.31    0.50
  -1   1   8    2.34    0.43
   1   1  -8    2.37    0.47
  -1  -1  -8    2.03    0.46
   2   1   8    1.11    0.38
  -2   1  -8    1.82    0.18
   2   1   8    1.60    0.40
   2  -1  -8    1.88    0.42
  -2  -1   8    1.99    0.30
   2  -1  -8    1.95    0.46
  -2  -1   8    1.79    0.40
  -2  -1   8    1.37    0.36
  -2   1  -8    1.92    0.47
  -2   1  -8    1.94    0.45
   2  -1  -8    1.94    0.35
   2  -1  -8    2.15    0.44
  -2   1  -8    1.55    0.43
   2  -1  -8    1.79    0.31
  -2   1  -8    1.43    0.42
   2   1   8    1.76    0.24
  -2  -1  -8    1.69    0.40
  -2  -1  -8    1.49    0.45
   2  -1   8    1.75    0.18
   2   1  -8    1.54    0.36
  -2  -1  -8    1.19    0.41
  -2  -1  -8    0.71    0.37
   2  -1   8    1.91    0.26
   2   1  -8    1.70    0.28
  -2  -1  -8    2.43    0.26
   2  -1   8    1.94    0.43
   2   1  -8    2.02    0.46
  -2   1   8    1.28    0.35
   2   1  -8    0.66    0.37
   2  -1   8    2.06    0.40
   2   1  -8    2.23    0.45
  -2   1   8    1.12    0.42
   3  -1  -8   14.07    0.89
  -3   1  -8   12.39    0.90
  -3   1  -8   13.32    0.89
  -3   1  -8   13.14    0.89
   3   1   8   12.61    0.53
   3   1   8   13.58    0.85
   3  -1  -8   13.96    0.76
  -3  -1   8   11.70    0.84
  -3   1  -8   12.15    0.88
  -3   1  -8   13.27    0.55
   3  -1  -8   13.62    0.73
  -3  -1   8   12.88    0.70
   3   1   8   12.06    0.88
  -3  -1   8   12.09    0.88
   3  -1  -8   12.81    0.83
   3  -1  -8   12.70    0.94
  -3   1   8   11.72    0.81
  -3  -1  -8   14.13    0.94
   3  -1   8   12.44    0.85
  -3  -1  -8   13.34    0.88
  -3   1   8   13.18    0.85
  -3  -1  -8   12.31    0.60
  -3  -1  -8   12.60    0.92
   3  -1   8   13.01    0.83
   3   1  -8   13.19    0.88
   3   1  -8   11.76    0.87
   3   1  -8   12.91    0.76
  -3   1   8   12.85    0.73
   3   1  -8   14.13    0.86
   3  -1   8   12.52    0.59
  -3  -1  -8   10.51    0.84
  -4  -1   8    5.70    0.54
   4  -1  -8    5.47    0.48
   4  -1  -8    4.90    0.56
  -4  -1   8    5.07    0.62
  -4   1  -8    5.30    0.65
  -4   1  -8    5.23    0.66
   4   1   8    4.47    0.60
  -4  -1   8    6.24    0.65
  -4   1  -8    5.67    0.66
   4  -1  -8    5.59    0.64
   4   1   8    4.54    0.54
  -4   1  -8    6.26    0.68
  -4   1  -8    4.99    0.35
   4  -1  -8    6.29    0.73
   4   1  -8    6.57    0.73
   4  -1   8    5.28    0.57
  -4  -1  -8    6.75    0.74
  -4  -1  -8    5.50    0.41
  -4   1   8    4.76    0.60
  -4   1   8    6.11    0.57
   4   1  -8    5.52    0.65
  -4   1   8    5.59    0.64
  -4  -1  -8    4.01    0.57
   4  -1   8    4.77    0.59
  -4  -1  -8    5.79    0.69
  -4  -1  -8    6.85    0.72
   4   1  -8    4.32    0.52
   4   1  -8    5.57    0.50
   4  -1   8    4.37    0.30
  -5  -1   8    5.70    0.67
  -5   1  -8    7.29    0.75
  -5  -1   8    6.21    0.68
  -5   1  -8    7.30    0.76
   5  -1  -8    7.36    0.53
  -5   1  -8    6.41    0.45
   5   1   8    8.20    0.81
  -5  -1   8    7.83    0.69
   5  -1  -8    7.44    0.71
   5   1   8    7.52    0.78
  -5   1  -8    6.78    0.74
   5  -1  -8    6.99    0.63
   5   1   8    6.89    0.62
   5  -1  -8    8.39    0.84
  -5   1  -8    6.93    0.72
  -5   1   8    8.55    0.78
  -5  -1  -8    5.27    0.63
   5  -1   8    6.70    0.34
   5  -1   8    6.66    0.63
   5   1  -8    7.06    0.62
  -5   1   8    7.55    0.77
  -5  -1  -8    6.61    0.49
  -5  -1  -8    7.04    0.79
  -5  -1  -8    7.21    0.79
   5   1  -8    7.69    0.60
   5   1  -8    9.18    0.81
   5  -1   8    7.60    0.75
  -5   1   8    7.14    0.67
   5   1  -8    7.06    0.75
  -5  -1  -8    7.10    0.74
  -6   1  -8   22.20    1.02
  -6   1  -8   22.84    1.26
   6   1   8   24.20    1.37
   6  -1  -8   26.33    1.42
   6  -1  -8   23.35    1.28
  -6   1  -8   24.03    1.34
  -6  -1   8   22.21    1.20
   6  -1  -8   22.36    1.02
   6  -1  -8   23.23    1.13
  -6  -1   8   23.57    1.32
  -6  -1   8   22.05    1.25
  -6   1  -8   20.48    1.23
   6   1   8   21.40    1.32
  -6   1  -8   24.09    1.36
   6   1   8   21.08    1.11
   6   1  -8   24.13    1.37
   6  -1   8   23.86    1.17
  -6  -1  -8   23.03    1.05
  -6  -1  -8   24.83    1.35
  -6  -1  -8   23.47    1.30
  -6  -1  -8   21.41    1.31
   6  -1   8   21.54    1.28
  -6   1   8   23.14    1.27
   6   1  -8   23.52    1.09
  -6  -1  -8   21.09    1.27
  -6   1   8   23.88    1.23
  -6   1   8   22.45    1.00
  -6   1   8   24.22    1.28
   6   1  -8   22.57    1.29
   6   1  -8   23.24    1.10
   7  -1  -8    5.36    0.74
   7  -1  -8    6.28    0.58
  -7   1  -8    6.49    0.80
  -7   1  -8    5.50    0.73
  -7   1  -8    5.73    0.54
  -7  -1   8    4.19    0.71
   7  -1  -8    5.69    0.80
  -7   1  -8    6.35    0.79
  -7  -1   8    5.42    0.68
   7   1   8    5.32    0.77
   7   1   8    6.01    0.82
   7   1   8    6.90    0.60
  -7   1  -8    5.79    0.80
  -7  -1   8    7.14    0.77
   7   1  -8    6.06    0.56
  -7  -1  -8    5.39    0.55
  -7   1   8    6.01    0.80
   7   1  -8    5.89    0.78
   7  -1   8    5.97    0.60
   7  -1   8    6.08    0.77
  -7   1   8    5.65    0.69
  -7  -1  -8    4.80    0.70
   7  -1   8    5.97    0.81
   7   1  -8    6.49    0.81
  -7   1   8    6.06    0.72
  -7  -1  -8    4.81    0.67
  -7  -1  -8    5.04    0.78
  -8   1  -8    0.27    0.44
  -8  -1   8   -0.11    0.45
  -8   1  -8    0.08    0.32
  -8  -1   8    0.49    0.54
   8   1   8   -0.05    0.47
  -8   1  -8   -0.06    0.52
   8   1   8    0.16    0.31
  -8  -1   8   -0.36    0.44
   8  -1  -8    0.06    0.50
  -8   1  -8    0.66    0.50
   8  -1  -8    1.16    0.58
   8   1   8   -0.28    0.49
   8   1  -8   -0.08    0.51
  -8  -1  -8   -0.41    0.41
   8  -1   8   -0.02    0.48
  -8  -1  -8    0.85    0.36
  -8   1   8    0.49    0.49
   8  -1   8    0.09    0.34
  -8   1   8   -0.35    0.49
   8  -1   8    0.75    0.53
  -8  -1  -8    0.02    0.48
   8   1  -8   -0.27    0.48
  -8   1   8    0.07    0.44
  -8  -1  -8    0.21    0.46
  -9  -1   8   -0.01    0.47
  -9   1  -8    0.16    0.51
  -9   1  -8   -0.21    0.34
  -9  -1   8    0.67    0.48
   9  -1  -8   -0.43    0.52
   9   1   8   -1.32    0.43
  -9   1  -8    0.01    0.44
   9   1   8   -0.21    0.52
  -9   1  -8    0.04    0.57
  -9  -1   8   -0.31    0.51
   9  -1  -8   -0.42    0.54
  -9  -1  -8   -1.03    0.42
   9   1  -8    0.65    0.53
  -9  -1  -8    0.11    0.35
  -9   1   8    0.25    0.53
   9  -1   8    0.36    0.54
  -9   1   8   -0.45    0.45
  -9  -1  -8   -0.15    0.43
  -9  -1  -8    0.31    0.52
   9  -1   8    0.16    0.58
  -9   1   8    0.19    0.46
   9   1  -8   -0.63    0.52
 -10   1  -8    0.59    0.65
 -10   1  -8    0.67    0.58
  10  -1  -8   -0.39    0.58
 -10  -1   8   -0.46    0.60
 -10   1  -8    0.65    0.49
  10  -1  -8   -0.54    0.56
  10   1   8   -0.10    0.59
  10   1   8    0.11    0.59
 -10  -1   8    0.51    0.52
 -10  -1   8    0.04    0.56
 -10   1   8    0.67    0.53
 -10  -1  -8    0.16    0.64
 -10   1   8    0.21    0.58
 -10  -1  -8    0.04    0.54
  10   1  -8   -0.18    0.58
 -10   1   8    0.61    0.63
  10  -1   8   -0.19    0.58
 -10  -1  -8    0.55    0.53
  10  -1   8    0.25    0.61
  10   1  -8   -0.13    0.58
 -10  -1  -8    0.38    0.44
  11   1   8    5.29    0.98
  11  -1  -8    3.65    0.84
 -11   1  -8    4.27    0.89
 -11  -1   8    3.73    0.82
  11   1   8    3.50    0.88
  11  -1  -8    3.05    0.78
 -11  -1   8    4.10    0.87
 -11   1  -8    2.69    0.72
  11  -1   8    2.92    0.83
 -11   1   8    4.06    0.91
 -11  -1  -8    4.86    0.88
 -11   1   8    3.95    0.72
  11  -1   8    5.76    1.00
  11   1  -8    3.42    0.90
 -11   1   8    3.50    0.87
  11   1  -8    4.33    0.91
 -11  -1  -8    2.70    0.76
  12  -1  -8    7.97    1.09
  12   1   8    6.87    1.10
 -12   1  -8    8.57    1.17
  12  -1  -8    5.98    1.13
 -12  -1   8    6.89    1.09
 -12  -1   8    8.28    1.15
  12   1   8    7.08    1.12
 -12   1  -8    8.62    1.13
  12  -1   8    6.39    1.09
 -12  -1  -8    7.16    1.14
  12  -1   8    5.22    1.04
  12   1  -8    7.32    1.09
 -12   1   8    8.91    1.20
 -12   1   8    5.55    1.07
 -12  -1  -8    7.87    1.13
  13   1   8    2.39    0.91
  13  -1  -8    2.84    0.89
  13   1   8    4.63    1.05
  13   1  -8    1.10    0.82
  13  -1   8    1.65    0.87
  13  -1   8    4.54    1.08
   0   1  -9    0.30    0.41
   0  -1  -9    0.27    0.39
   0   1  -9   -0.18    0.32
   0   1   9    0.20    0.25
   0   1   9   -0.03    0.31
   0  -1  -9    0.44    0.31
   0  -1   9   -0.12    0.36
   0   1  -9    0.01    0.15
   0  -1  -9    0.57    0.42
   0  -1   9   -0.10    0.29
   0   1   9   -0.13    0.37
   0  -1   9   -0.05    0.24
   0  -1  -9   -0.45    0.33
   0   1  -9    0.58    0.39
   0  -1  -9    0.11    0.19
   0   1  -9   -0.32    0.34
  -1   1  -9   15.67    0.95
   1  -1  -9   14.05    0.94
  -1  -1   9   14.15    0.82
   1   1   9   13.70    0.70
   1  -1  -9   13.65    0.70
  -1  -1   9   14.64    0.90
   1  -1  -9   13.41    0.85
  -1   1  -9   15.09    0.95
   1  -1  -9   13.36    0.93
  -1  -1   9   13.12    0.95
   1  -1  -9   13.74    0.99
   1   1   9   13.36    0.92
  -1   1  -9   13.63    0.95
  -1   1  -9   12.54    0.57
  -1   1  -9   13.57    0.94
   1   1   9   16.27    0.96
  -1  -1  -9   15.51    1.02
  -1   1   9   13.70    0.95
  -1  -1  -9   14.12    0.66
  -1   1   9   14.29    0.80
   1   1  -9   14.11    0.66
   1  -1   9   14.76    0.74
   1   1  -9   13.87    0.92
  -1  -1  -9   15.00    0.98
   1   1  -9   15.90    0.97
  -1  -1  -9   14.45    0.93
   1  -1   9   14.81    0.91
  -1   1   9   13.97    0.92
   1   1  -9   13.66    0.87
   1   1  -9   14.45    0.96
  -1  -1  -9   12.38    0.92
   1  -1   9   15.42    0.96
  -2   1  -9   31.27    1.50
  -2  -1   9   29.98    1.48
  -2   1  -9   32.52    1.54
  -2   1  -9   29.79    1.48
   2   1   9   29.43    1.18
   2  -1  -9   31.00    1.46
  -2   1  -9   29.51    1.09
   2  -1  -9   28.38    1.45
   2  -1  -9   30.32    1.27
  -2  -1   9   32.39    1.41
   2   1   9   30.54    1.49
   2   1   9   31.71    1.45
   2  -1  -9   31.74    1.57
   2  -1  -9   32.97    1.36
  -2   1  -9   30.53    1.47
  -2  -1  -9   32.46    1.54
   2  -1   9   30.70    1.22
  -2  -1  -9   30.60    1.17
  -2   1   9   29.54    1.49
  -2  -1  -9   29.80    1.47
  -2  -1  -9   29.32    1.49
   2  -1   9   29.63    1.45
  -2  -1  -9   31.98    1.49
   2   1  -9   29.47    1.37
  -2   1   9   30.89    1.37
   2  -1   9   29.63    1.45
   2   1  -9   29.92    1.45
   2   1  -9   32.95    1.51
   2   1  -9   28.72    1.47
   2   1  -9   30.34    1.24
   3   1   9   39.83    1.68
  -3  -1   9   37.26    1.68
   3   1   9   37.28    1.74
  -3   1  -9   38.04    1.76
  -3  -1   9   38.48    1.54
   3  -1  -9   37.03    1.68
   3  -1  -9   41.55    1.84
  -3   1  -9   38.08    1.76
   3  -1  -9   38.57    1.56
  -3   1  -9   36.17    1.73
  -3  -1   9   40.82    1.77
   3   1   9   38.48    1.37
  -3   1  -9   39.65    1.77
  -3   1  -9   35.33    1.35
   3  -1  -9   37.94    1.57
   3  -1  -9   38.03    1.72
  -3   1   9   39.64    1.75
  -3  -1  -9   36.70    1.42
   3   1  -9   35.61    1.72
   3   1  -9   37.33    1.60
   3  -1   9   37.30    1.68
   3   1  -9   37.47    1.68
  -3   1   9   37.62    1.66
  -3  -1  -9   37.96    1.78
  -3  -1  -9   37.70    1.74
   3  -1   9   38.14    1.42
  -3  -1  -9   38.86    1.77
  -3  -1  -9   37.76    1.71
   3   1  -9   37.23    1.76
   3  -1   9   37.59    1.71
   4  -1  -9   16.68    1.01
  -4   1  -9   18.06    1.08
   4  -1  -9   17.47    0.88
  -4  -1   9   16.27    1.03
  -4  -1   9   17.98    1.11
  -4   1  -9   15.93    1.10
   4  -1  -9   19.47    1.20
   4   1   9   14.93    0.98
   4   1   9   17.61    1.10
  -4   1  -9   18.43    1.16
  -4  -1   9   17.52    0.92
  -4   1  -9   16.77    1.04
  -4   1  -9   16.09    0.73
   4  -1  -9   17.69    1.08
   4  -1  -9   16.66    0.94
   4   1  -9   16.72    0.92
  -4   1   9   17.72    1.04
  -4   1   9   18.56    0.95
  -4   1   9   17.74    1.10
   4   1  -9   17.11    1.14
  -4  -1  -9   15.48    1.10
   4   1  -9   17.40    0.99
   4  -1   9   16.03    1.06
  -4  -1  -9   16.01    1.09
   4   1  -9   18.18    1.11
  -4  -1  -9   17.73    1.09
  -4  -1  -9   16.46    0.77
  -4  -1  -9   17.28    1.10
   4  -1   9   17.26    1.00
   4  -1   9   16.67    0.69
  -5   1  -9   15.83    1.08
   5   1   9   16.21    0.92
   5  -1  -9   15.76    1.05
   5   1   9   15.63    1.12
  -5  -1   9   16.26    1.07
   5   1   9   13.25    1.06
  -5   1  -9   14.45    1.05
  -5  -1   9   14.82    1.03
   5  -1  -9   13.06    1.10
  -5  -1   9   15.50    0.92
   5  -1  -9   15.45    0.94
  -5   1  -9   13.14    1.06
   5  -1  -9   14.87    0.80
  -5   1  -9   13.61    0.98
   5   1  -9   14.71    1.06
   5  -1   9   16.08    0.97
   5   1  -9   16.38    0.94
  -5   1   9   15.79    1.07
  -5   1   9   14.50    1.02
  -5  -1  -9   14.51    0.73
  -5  -1  -9   14.36    1.04
  -5   1   9   15.66    0.93
   5   1  -9   14.66    1.11
  -5  -1  -9   14.56    1.01
  -5  -1  -9   12.77    1.04
   5  -1   9   15.70    1.06
   5   1  -9   14.00    0.83
  -5  -1  -9   12.70    1.00
   6   1   9    1.65    0.42
  -6  -1   9    1.36    0.54
  -6  -1   9    1.53    0.45
   6  -1  -9    0.63    0.38
   6  -1  -9    1.22    0.50
  -6   1  -9    0.34    0.48
   6   1   9    2.62    0.60
   6   1   9    1.34    0.55
  -6   1  -9    2.36    0.58
  -6  -1   9    1.09    0.52
   6  -1  -9    1.42    0.62
  -6   1  -9    1.60    0.54
   6  -1  -9    1.36    0.32
  -6   1  -9    2.57    0.60
   6   1  -9    2.38    0.62
  -6   1   9    1.26    0.51
  -6  -1  -9    1.47    0.53
  -6  -1  -9    1.14    0.30
   6  -1   9    1.10    0.51
  -6  -1  -9    1.25    0.53
  -6  -1  -9    1.86    0.53
  -6   1   9    1.15    0.47
   6   1  -9    0.96    0.58
  -6  -1  -9    1.16    0.46
  -6   1   9    1.06    0.42
   6   1  -9    1.63    0.36
   6  -1   9    1.96    0.46
   6   1  -9    1.90    0.46
   7  -1  -9    1.26    0.53
  -7  -1   9    1.52    0.56
   7  -1  -9    0.69    0.56
   7   1   9    1.84    0.60
  -7  -1   9    1.87    0.53
  -7   1  -9    1.33    0.55
   7   1   9    1.35    0.42
  -7   1  -9    1.34    0.54
  -7   1  -9    1.32    0.57
   7   1   9    0.53    0.52
  -7  -1   9    1.29    0.57
  -7   1  -9    1.44    0.52
  -7  -1  -9    0.19    0.55
   7  -1   9    0.83    0.53
  -7   1   9    1.19    0.55
  -7   1   9    1.59    0.52
  -7   1   9    1.16    0.55
   7   1  -9    1.04    0.47
   7   1  -9    1.66    0.58
   7  -1   9    1.21    0.59
   7   1  -9    1.26    0.66
  -7  -1  -9    1.07    0.54
   7  -1   9    2.53    0.48
  -7  -1  -9    0.92    0.52
   8  -1  -9    8.26    0.95
   8   1   9    7.66    0.72
  -8   1  -9    9.65    0.99
  -8   1  -9    8.30    0.94
   8   1   9    8.71    1.02
  -8   1  -9    9.69    1.00
   8   1   9   10.58    1.11
   8  -1  -9   10.04    1.10
  -8  -1   9    7.71    0.86
  -8  -1   9   10.50    0.97
  -8   1  -9   10.64    1.04
  -8  -1   9   10.17    1.05
   8   1  -9    8.77    0.98
   8  -1   9   10.15    1.02
  -8   1   9    6.79    0.91
  -8  -1  -9    7.64    0.92
   8   1  -9   10.06    1.01
  -8   1   9    9.21    0.93
   8  -1   9    9.47    0.80
  -8  -1  -9    8.26    0.90
  -8   1   9    9.22    0.93
  -8  -1  -9    9.95    1.09
   8  -1   9    9.39    1.05
   9   1   9    4.13    0.87
   9  -1  -9    4.51    0.76
  -9  -1   9    4.44    0.73
  -9  -1   9    6.06    0.83
  -9   1  -9    4.06    0.79
  -9  -1   9    6.59    0.89
   9  -1  -9    3.74    0.87
  -9   1  -9    2.49    0.71
   9   1   9    4.23    0.82
  -9   1  -9    3.27    0.68
  -9   1   9    4.89    0.77
  -9  -1  -9    3.22    0.65
  -9  -1  -9    4.36    0.80
  -9   1   9    4.08    0.74
   9   1  -9    4.30    0.73
   9  -1   9    4.90    0.84
  -9   1   9    5.06    0.85
   9   1  -9    4.05    0.81
   9  -1   9    4.28    0.86
  -9  -1  -9    4.08    0.72
 -10  -1   9    0.66    0.55
  10  -1  -9   -0.34    0.71
  10   1   9    0.05    0.64
  10   1   9    0.56    0.66
 -10  -1   9    0.05    0.58
 -10   1  -9   -0.32    0.63
  10  -1  -9    0.12    0.62
 -10  -1   9    0.72    0.65
 -10   1  -9    0.01    0.50
 -10   1  -9   -0.38    0.54
  10  -1   9    1.72    0.77
 -10   1   9    0.70    0.64
 -10   1   9    0.24    0.59
 -10   1   9    1.49    0.62
 -10  -1  -9    0.83    0.70
 -10  -1  -9   -0.61    0.49
 -10  -1  -9   -0.48    0.54
  10   1  -9    0.48    0.70
  10  -1   9    0.12    0.60
  10   1  -9    0.16    0.64
  11  -1  -9    0.77    0.74
  11   1   9    0.72    0.83
  11   1   9    0.59    0.72
 -11  -1   9    1.02    0.77
 -11   1  -9    0.68    0.70
 -11  -1   9    0.87    0.71
  11  -1  -9    1.09    0.72
 -11   1  -9   -0.36    0.68
  11  -1   9    1.09    0.73
 -11  -1  -9    0.88    0.76
 -11   1   9    0.60    0.76
 -11   1   9    1.69    0.70
 -11  -1  -9    0.61    0.61
  11   1  -9    0.57    0.70
  11   1  -9    0.41    0.79
  11  -1   9    0.62    0.77
 -11   1   9    1.36    0.76
 -12  -1   9   -0.03    0.75
 -12  -1   9    0.45    0.81
 -12   1  -9    1.07    0.77
  12  -1  -9    0.50    0.82
  12  -1  -9    0.79    0.74
 -12   1  -9    1.01    0.79
  12   1   9   -0.45    0.79
  12   1   9   -0.60    0.70
  12   1  -9   -0.21    0.71
  12  -1   9    0.64    0.83
 -12  -1  -9   -0.86    0.63
  12  -1   9    0.73    0.76
 -12   1   9    0.34    0.76
  12   1  -9   -0.22    0.67
 -12   1   9   -0.60    0.74
 -12  -1  -9    0.56    0.75
   0   1  10   -0.52    0.37
   0   1 -10   -0.44    0.39
   0   1  10    0.04    0.26
   0   1 -10    0.05    0.47
   0  -1 -10   -0.28    0.38
   0   1  10    0.06    0.36
   0   1 -10   -0.14    0.22
   0   1 -10   -0.57    0.34
   0  -1 -10   -0.47    0.32
   0  -1 -10    0.05    0.41
   0  -1 -10    0.29    0.51
   0  -1  10   -0.16    0.27
   0  -1 -10   -0.01    0.20
   0   1 -10   -0.43    0.40
   0  -1  10   -0.78    0.35
   0  -1  10    0.33    0.33
  -1   1 -10    1.28    0.53
   1  -1 -10    0.54    0.42
   1   1  10    0.21    0.38
   1   1  10    1.55    0.47
   1  -1 -10    0.47    0.42
  -1   1 -10    0.73    0.42
   1  -1 -10    1.11    0.39
  -1   1 -10    0.66    0.42
   1  -1 -10    2.06    0.57
  -1   1 -10    0.64    0.45
  -1  -1  10    0.62    0.38
   1  -1 -10    1.49    0.28
  -1  -1  10    1.31    0.38
  -1  -1  10    0.64    0.44
   1   1  10    1.36    0.30
   1   1 -10    1.57    0.52
   1  -1  10    0.81    0.30
  -1  -1 -10    1.00    0.50
   1   1 -10    0.95    0.44
  -1   1  10    1.27    0.43
  -1  -1 -10    2.66    0.59
  -1  -1 -10    1.43    0.47
  -1   1  10    0.78    0.40
  -1  -1 -10    1.30    0.44
   1   1 -10    1.35    0.43
  -1  -1 -10    0.63    0.23
   1   1 -10    0.80    0.24
   1  -1  10    0.51    0.43
   1  -1  10    1.11    0.40
  -1   1  10    0.99    0.34
   1   1 -10    0.87    0.45
  -2   1 -10    6.36    0.71
   2   1  10    4.46    0.64
   2  -1 -10    4.29    0.62
  -2   1 -10    5.20    0.71
   2  -1 -10    5.30    0.48
   2   1  10    4.20    0.60
   2  -1 -10    4.44    0.63
  -2   1 -10    3.68    0.65
  -2  -1  10    3.99    0.55
  -2   1 -10    5.65    0.69
   2  -1 -10    5.47    0.75
   2   1  10    5.00    0.40
  -2  -1  10    5.22    0.69
   2  -1 -10    5.47    0.55
  -2  -1 -10    5.11    0.73
  -2   1  10    5.57    0.70
   2  -1  10    5.45    0.65
  -2  -1 -10    5.08    0.65
  -2   1  10    4.44    0.56
  -2  -1 -10    4.29    0.69
   2   1 -10    4.90    0.71
   2  -1  10    5.16    0.66
   2   1 -10    4.44    0.56
  -2  -1 -10    5.04    0.64
   2   1 -10    3.82    0.61
   2   1 -10    4.62    0.64
   2  -1  10    4.41    0.42
   2   1 -10    4.91    0.44
  -3   1 -10    9.14    0.86
   3   1  10    8.22    0.79
   3  -1 -10    8.42    0.81
  -3   1 -10    9.19    0.86
  -3  -1  10    8.29    0.77
  -3  -1  10    7.60    0.80
   3   1  10    9.06    0.88
   3  -1 -10    7.39    0.62
   3  -1 -10    9.80    0.86
   3  -1 -10    8.10    0.89
  -3   1 -10    9.53    0.91
  -3   1 -10    7.87    0.86
   3  -1 -10    7.47    0.63
  -3   1  10    8.70    0.85
   3   1 -10    7.47    0.60
  -3  -1 -10    8.61    0.92
   3   1 -10    8.58    0.71
   3   1 -10   10.28    0.89
   3   1 -10    7.38    0.82
   3  -1  10    9.09    0.83
  -3  -1 -10    7.64    0.86
  -3  -1 -10    6.95    0.77
   3  -1  10    7.29    0.75
  -3  -1 -10    9.18    0.85
   3   1 -10    7.62    0.76
  -3   1  10    9.47    0.79
   3  -1  10    8.13    0.50
   4  -1 -10   12.32    1.00
  -4  -1  10   11.90    1.03
  -4   1 -10   12.69    1.02
   4  -1 -10   10.07    0.88
  -4  -1  10   12.22    0.76
   4  -1 -10   12.24    1.02
  -4   1 -10   12.93    1.00
   4   1  10   10.65    0.85
  -4   1 -10   12.07    0.94
   4  -1 -10   11.40    0.78
   4  -1 -10   11.11    0.73
   4   1  10   10.18    0.95
  -4   1 -10   10.29    1.02
  -4  -1  10   10.05    0.89
   4   1 -10   11.24    0.95
   4   1 -10   11.38    0.80
   4  -1  10   10.95    0.87
  -4  -1 -10    9.56    0.89
  -4  -1 -10   13.48    1.02
  -4   1  10   10.32    0.93
  -4   1  10   11.14    0.77
  -4  -1 -10    9.95    0.98
  -4   1  10    9.89    0.88
   4   1 -10   10.24    0.88
  -4  -1 -10   12.53    1.06
   4  -1  10    9.97    0.92
   4   1 -10   12.62    1.03
   5  -1 -10    9.50    0.97
   5   1  10   12.20    1.08
  -5  -1  10    9.69    0.76
  -5   1 -10    8.07    0.91
  -5  -1  10   11.60    0.99
  -5   1 -10   10.63    1.01
   5   1  10    7.88    0.88
  -5   1 -10   10.32    0.99
   5   1  10    9.55    0.82
   5  -1 -10   11.51    0.99
   5  -1 -10   10.02    0.70
  -5   1 -10    9.85    0.94
   5  -1 -10   10.47    0.82
  -5  -1  10   10.12    0.96
  -5   1  10    9.21    0.93
  -5   1  10    9.83    0.80
  -5  -1 -10   10.76    1.03
   5  -1  10    8.83    0.90
   5   1 -10   10.19    0.76
   5   1 -10   10.56    1.02
   5   1 -10    8.83    0.81
  -5  -1 -10    8.96    0.87
  -5  -1 -10   10.39    1.00
   5  -1  10   11.19    0.89
   5   1 -10   10.60    0.99
  -5   1  10    9.09    0.90
  -5  -1 -10   11.30    1.05
   6  -1 -10   21.47    1.22
  -6   1 -10   22.13    1.43
  -6   1 -10   21.70    1.37
   6  -1 -10   23.25    1.39
  -6  -1  10   23.71    1.41
   6  -1 -10   26.79    1.50
  -6  -1  10   24.85    1.42
   6   1  10   24.46    1.50
   6   1  10   23.47    1.25
  -6   1 -10   23.65    1.39
  -6   1 -10   21.95    1.42
   6   1  10   21.58    1.39
  -6  -1  10   23.59    1.25
   6  -1  10   24.77    1.27
  -6   1  10   21.65    1.39
   6   1 -10   21.03    1.36
  -6  -1 -10   25.15    1.44
  -6   1  10   21.96    1.37
  -6  -1 -10   22.47    1.38
   6   1 -10   24.20    1.43
  -6  -1 -10   22.27    1.44
  -6   1  10   21.87    1.26
   6   1 -10   23.55    1.25
  -6  -1 -10   20.24    1.39
   6  -1  10   21.92    1.39
   7  -1 -10    7.49    1.02
  -7   1 -10    6.26    0.86
  -7  -1  10    6.47    0.83
   7   1  10    6.46    0.92
  -7   1 -10    5.16    0.80
   7   1  10    6.25    0.88
  -7  -1  10    6.44    0.84
  -7   1 -10    5.71    0.86
  -7  -1  10    6.57    0.77
   7   1  10    5.57    0.66
   7  -1 -10    5.63    0.79
  -7   1 -10    7.33    0.92
   7   1 -10    6.06    0.83
  -7  -1 -10    7.07    0.93
  -7  -1 -10    4.69    0.80
   7   1 -10    6.13    0.93
   7  -1  10    5.15    0.84
  -7   1  10    7.69    0.82
  -7   1  10    5.35    0.80
   7  -1  10    5.10    0.66
   7  -1  10    7.01    0.88
  -7  -1 -10    4.78    0.80
  -7   1  10    8.23    0.91
   8  -1 -10    1.86    0.65
   8  -1 -10    2.49    0.73
  -8   1 -10    2.28    0.67
   8   1  10    1.85    0.67
  -8  -1  10    1.34    0.56
   8   1  10    2.41    0.51
  -8   1 -10    0.99    0.55
  -8   1 -10    1.98    0.73
   8   1  10    2.41    0.76
  -8  -1  10    1.98    0.64
  -8  -1  10    0.84    0.55
  -8   1 -10    1.58    0.63
   8  -1  10    0.82    0.60
   8  -1  10    1.41    0.45
   8  -1  10    1.18    0.69
  -8   1  10    1.23    0.63
   8   1 -10    1.31    0.65
  -8   1  10    1.29    0.59
  -8  -1 -10    2.10    0.72
  -8   1  10    1.17    0.61
  -8  -1 -10    1.00    0.62
  -8  -1 -10    0.85    0.55
   8   1 -10    1.35    0.59
   9   1  10    1.02    0.73
  -9  -1  10    1.47    0.62
  -9  -1  10    0.60    0.59
   9  -1 -10    0.50    0.62
  -9   1 -10    0.45    0.55
  -9   1 -10    0.59    0.61
  -9  -1  10   -0.55    0.48
   9   1  10    0.23    0.65
   9  -1 -10    0.11    0.71
  -9   1 -10    0.09    0.64
   9  -1  10    1.18    0.74
  -9  -1 -10   -1.59    0.50
  -9   1  10    0.02    0.54
   9   1 -10    0.75    0.75
  -9   1  10    1.50    0.69
  -9   1  10   -0.33    0.55
  -9  -1 -10    0.55    0.55
   9   1 -10   -0.40    0.62
  -9  -1 -10   -0.71    0.61
   9  -1  10    0.12    0.58
 -10  -1  10   -0.58    0.54
 -10  -1  10    0.01    0.61
 -10   1 -10   -0.01    0.60
  10  -1 -10   -0.02    0.63
 -10  -1  10    0.37    0.64
  10  -1 -10    0.55    0.76
  10   1  10    0.37    0.66
 -10   1 -10    1.14    0.69
  10   1  10    0.57    0.75
 -10   1 -10    0.68    0.57
 -10   1  10   -0.64    0.57
  10   1 -10    0.67    0.66
 -10  -1 -10    0.33    0.55
  10   1 -10    0.67    0.69
  10  -1  10    1.92    0.85
 -10   1  10   -0.28    0.67
 -10  -1 -10    0.14    0.61
 -10  -1 -10    0.43    0.66
 -10   1  10   -0.09    0.66
  10  -1  10   -0.31    0.62
  11  -1 -10    1.82    0.90
  11  -1 -10    1.34    0.74
  11   1  10    1.37    0.79
 -11   1 -10    3.54    0.90
 -11  -1  10    0.88    0.83
  11   1  10    0.59    0.86
 -11   1 -10    1.13    0.77
 -11  -1  10    1.44    0.73
 -11  -1  10    3.46    0.92
 -11   1  10    1.97    0.83
 -11   1  10    1.46    0.71
  11  -1  10    0.93    0.72
 -11  -1 -10    2.08    0.79
 -11   1  10    1.97    0.82
  11   1 -10    1.30    0.75
 -11  -1 -10    2.03    0.80
  11   1 -10    1.97    0.90
  11  -1  10    3.19    0.99
   0   1  11    0.02    0.29
   0  -1 -11   -0.42    0.42
   0   1 -11   -0.09    0.40
   0   1  11    0.06    0.38
   0  -1 -11   -0.35    0.49
   0  -1  11   -0.03    0.28
   0  -1 -11   -0.15    0.37
   0  -1 -11    0.48    0.45
   0   1 -11   -0.92    0.43
   0   1  11   -0.40    0.42
   0   1 -11    0.29    0.46
   0  -1  11   -0.23    0.43
   0  -1  11   -0.11    0.35
   0   1 -11    0.03    0.40
   1  -1 -11    7.32    0.84
  -1   1 -11    9.72    0.97
  -1  -1  11    8.65    0.83
  -1  -1  11    9.46    0.74
  -1   1 -11    9.67    0.92
   1   1  11    9.63    0.89
  -1  -1  11    9.08    0.91
   1   1  11   10.64    0.95
   1  -1 -11    8.21    0.84
   1  -1 -11    9.65    0.80
  -1   1 -11   11.37    1.03
   1  -1 -11   10.62    1.01
  -1   1 -11    9.30    0.87
   1   1  11    9.89    0.65
  -1  -1 -11    9.57    0.93
  -1  -1 -11   10.41    1.01
   1   1 -11    8.58    0.85
  -1   1  11   10.43    0.90
   1  -1  11    9.55    0.88
   1   1 -11    9.67    0.94
  -1  -1 -11    7.82    0.79
   1  -1  11    8.14    0.81
   1  -1  11    8.65    0.65
   1   1 -11    9.28    0.89
  -1  -1 -11    9.18    0.84
  -1   1  11    8.56    0.72
   1   1 -11    9.12    0.81
  -1   1  11    8.78    0.87
   2   1  11    4.71    0.68
   2  -1 -11    4.35    0.47
  -2   1 -11    5.33    0.71
  -2  -1  11    4.64    0.59
  -2  -1  11    4.83    0.70
   2  -1 -11    4.36    0.78
   2  -1 -11    5.16    0.59
   2  -1 -11    4.57    0.68
  -2   1 -11    3.99    0.68
  -2   1 -11    5.07    0.74
   2  -1 -11    3.37    0.65
  -2   1 -11    5.88    0.79
   2   1  11    5.11    0.69
   2  -1  11    4.79    0.68
   2   1 -11    6.05    0.82
  -2  -1 -11    4.46    0.76
  -2   1  11    4.05    0.55
   2  -1  11    4.72    0.64
  -2  -1 -11    4.12    0.70
   2   1 -11    5.37    0.76
   2  -1  11    4.45    0.44
   2   1 -11    5.30    0.60
  -2   1  11    4.00    0.68
  -2  -1 -11    6.01    0.77
  -2  -1 -11    5.49    0.70
   2   1 -11    4.49    0.68
  -3   1 -11   18.43    1.24
   3  -1 -11   16.98    1.30
   3  -1 -11   19.98    1.03
   3   1  11   18.61    1.23
  -3   1 -11   18.62    1.27
  -3   1 -11   19.14    1.22
  -3  -1  11   17.28    1.13
  -3  -1  11   18.49    1.26
   3   1  11   17.77    1.14
  -3   1 -11   20.94    1.29
   3  -1 -11   16.59    1.17
   3  -1 -11   17.21    0.96
   3  -1 -11   18.24    1.17
   3   1 -11   17.46    1.21
   3  -1  11   17.25    1.15
   3  -1  11   16.78    1.17
  -3  -1 -11   19.04    1.21
  -3  -1 -11   18.14    1.21
   3   1 -11   19.39    1.07
  -3   1  11   17.77    1.24
  -3  -1 -11   19.26    1.22
   3   1 -11   16.80    1.14
   3   1 -11   17.21    1.21
   3   1 -11   18.15    1.02
  -3   1  11   16.36    1.07
  -3  -1 -11   20.37    1.32
  -4  -1  11    9.62    0.89
   4  -1 -11   10.78    0.94
   4  -1 -11    9.68    1.06
  -4  -1  11    9.16    0.93
  -4   1 -11    8.19    0.93
   4  -1 -11    8.53    0.71
   4  -1 -11    8.35    0.73
  -4   1 -11   10.14    1.00
   4  -1 -11   11.27    1.02
   4   1  11    8.38    0.92
  -4   1 -11    9.06    0.98
  -4   1 -11    8.75    0.94
   4   1  11    8.62    0.85
  -4  -1  11    8.69    0.71
  -4  -1 -11   10.14    0.96
   4   1 -11   10.74    1.00
   4   1 -11    9.82    0.79
  -4  -1 -11   10.66    1.05
  -4   1  11   10.06    0.99
   4   1 -11    9.35    0.72
  -4  -1 -11   10.62    1.07
   4   1 -11    9.88    1.04
  -4   1  11    9.36    0.88
   4   1 -11   11.16    0.91
   4  -1  11   10.99    0.92
   4  -1  11    9.71    0.93
  -4  -1 -11    7.92    0.89
   5  -1 -11   -0.32    0.45
  -5  -1  11   -0.21    0.44
  -5  -1  11   -0.03    0.35
   5   1  11    0.16    0.53
   5  -1 -11   -0.09    0.61
   5  -1 -11   -0.17    0.40
   5   1  11    0.26    0.47
  -5   1 -11    0.50    0.53
   5   1  11    0.07    0.41
  -5   1 -11   -0.51    0.44
  -5   1 -11    0.68    0.54
  -5  -1  11   -0.40    0.51
   5  -1 -11   -0.08    0.37
  -5   1 -11   -0.19    0.45
  -5  -1 -11   -0.04    0.48
   5   1 -11    0.93    0.53
  -5   1  11    0.01    0.52
   5   1 -11   -0.36    0.56
   5   1 -11   -0.39    0.40
   5  -1  11   -0.80    0.38
  -5  -1 -11    0.16    0.46
  -5  -1 -11    0.72    0.52
  -5   1  11    0.29    0.39
   5  -1  11   -0.06    0.45
   5   1 -11    0.16    0.36
  -5   1  11   -0.39    0.41
  -5  -1 -11    0.10    0.48
   6   1  11   -0.14    0.58
  -6   1 -11    0.17    0.53
   6   1  11   -0.64    0.48
  -6   1 -11    0.72    0.55
  -6   1 -11    0.55    0.56
  -6  -1  11    0.12    0.51
   6  -1 -11    0.67    0.60
  -6  -1  11   -0.49    0.53
  -6   1 -11    0.14    0.53
   6  -1 -11   -0.60    0.49
  -6  -1  11    0.35    0.41
   6  -1 -11    0.37    0.45
   6   1  11    0.91    0.44
   6   1 -11   -0.61    0.50
  -6   1  11    0.01    0.41
   6  -1  11   -0.76    0.45
  -6  -1 -11    0.37    0.52
  -6  -1 -11    0.97    0.55
  -6   1  11    0.24    0.51
   6   1 -11   -0.37    0.60
  -6  -1 -11   -0.06    0.45
  -6   1  11    0.41    0.58
   6  -1  11    0.48    0.45
  -6  -1 -11    0.04    0.53
   7   1  11    2.37    0.75
  -7   1 -11    2.36    0.70
   7   1  11    1.91    0.51
   7   1  11    0.58    0.59
  -7  -1  11    2.18    0.66
   7  -1 -11    1.48    0.64
  -7   1 -11    1.10    0.59
  -7   1 -11    2.38    0.72
  -7   1 -11    3.23    0.71
  -7  -1  11    1.79    0.55
  -7  -1  11    1.33    0.65
   7  -1 -11    2.73    0.83
  -7   1  11    1.33    0.56
   7  -1  11    1.92    0.64
  -7   1  11    1.80    0.68
   7  -1  11    2.28    0.76
   7   1 -11    2.10    0.71
  -7  -1 -11    1.53    0.62
   7   1 -11    2.21    0.79
  -7  -1 -11    1.19    0.64
  -7  -1 -11    1.92    0.71
   7  -1  11    1.38    0.51
  -7   1  11    0.70    0.62
  -8   1 -11    2.16    0.72
   8  -1 -11    3.65    0.83
  -8  -1  11    2.36    0.65
  -8   1 -11    3.98    0.85
  -8  -1  11    1.85    0.73
  -8   1 -11    2.25    0.72
   8   1  11    1.73    0.71
  -8   1 -11    3.08    0.75
   8  -1 -11    2.61    0.75
   8   1  11    3.92    0.91
  -8  -1  11    4.22    0.83
   8   1 -11    2.53    0.73
  -8   1  11    3.46    0.71
   8  -1  11    2.36    0.55
  -8  -1 -11    2.52    0.71
  -8  -1 -11    2.47    0.70
  -8  -1 -11    2.63    0.73
   8   1 -11    2.83    0.84
  -8   1  11    1.81    0.70
  -8   1  11    3.72    0.80
   8  -1  11    3.61    0.87
   8  -1  11    2.79    0.74
  -9   1 -11    1.55    0.65
   9   1  11    1.85    0.75
   9   1  11    2.49    0.89
  -9  -1  11    1.80    0.71
  -9  -1  11    2.94    0.73
   9  -1 -11    1.77    0.73
  -9  -1  11    3.23    0.84
  -9   1 -11    1.76    0.66
  -9   1 -11    4.04    0.90
   9  -1 -11    2.57    0.91
  -9   1  11    3.32    0.84
  -9   1  11    2.91    0.74
  -9  -1 -11    2.77    0.77
  -9  -1 -11    2.97    0.75
   9   1 -11    4.37    0.90
   9  -1  11    3.17    0.92
   9  -1  11    3.63    0.82
  -9  -1 -11    2.43    0.78
   9   1 -11    2.33    0.88
  -9   1  11    1.63    0.71
  10   1  11    1.35    0.91
  10  -1 -11    2.23    0.86
 -10   1 -11    0.48    0.59
 -10  -1  11    2.56    0.86
 -10   1 -11    1.20    0.81
 -10  -1  11    1.12    0.69
  10  -1 -11    0.08    0.70
 -10  -1  11    0.40    0.64
 -10   1 -11    1.61    0.76
  10   1  11   -0.23    0.67
 -10  -1 -11    1.33    0.65
  10  -1  11    1.18    0.77
 -10  -1 -11    0.71    0.77
  10  -1  11    2.94    0.98
  10   1 -11    1.07    0.75
  10   1 -11    0.63    0.70
 -10   1  11    0.77    0.69
 -10   1  11    1.38    0.73
 -10   1  11    1.95    0.81
 -10  -1 -11   -0.38    0.67
 -11  -1  11    0.95    0.79
 -11   1 -11   -0.43    0.63
 -11  -1  11   -0.27    0.69
 -11   1 -11    0.34    0.72
  11  -1 -11   -0.13    0.74
  11   1  11    1.59    0.94
 -11  -1  11   -0.18    0.72
  11  -1 -11    0.71    0.76
  11   1  11   -0.31    0.68
  11  -1  11    0.35    0.73
 -11   1  11    0.02    0.73
  11  -1  11    1.11    0.92
 -11  -1 -11    0.72    0.76
 -11  -1 -11    1.24    0.84
 -11   1  11    0.26    0.70
  11   1 -11   -0.13    0.70
  11   1 -11    0.30    0.83
 -11   1  11    0.49    0.76
   0  -1  12   -0.65    0.30
   0   1 -12   -0.01    0.55
   0   1  12    0.11    0.47
   0   1 -12   -0.11    0.49
   0  -1 -12   -0.59    0.53
   0   1  12    0.05    0.39
   0  -1 -12    0.18    0.51
   0  -1  12   -0.56    0.36
   0  -1 -12   -0.14    0.42
   0   1  12   -0.08    0.31
   0   1 -12    0.79    0.52
   0   1 -12   -0.43    0.42
   0  -1  12   -0.20    0.43
   0  -1 -12   -0.07    0.47
   1  -1 -12    2.10    0.71
   1  -1 -12    0.01    0.42
  -1  -1  12    0.62    0.45
  -1   1 -12    1.02    0.48
  -1  -1  12    0.42    0.54
   1   1  12    0.69    0.53
  -1  -1  12    1.31    0.42
   1  -1 -12    0.69    0.55
  -1   1 -12    2.01    0.63
  -1   1 -12    1.22    0.55
   1  -1 -12    2.01    0.58
   1   1  12    0.82    0.49
  -1   1 -12    1.64    0.59
   1  -1  12    1.92    0.39
   1   1 -12    0.82    0.56
   1   1 -12    1.99    0.68
   1   1 -12    1.05    0.49
  -1   1  12    0.73    0.55
  -1  -1 -12    1.21    0.52
  -1  -1 -12    0.72    0.49
  -1   1  12    1.46    0.52
   1  -1  12    2.10    0.53
   1   1 -12    1.37    0.54
  -1   1  12    1.59    0.45
  -1  -1 -12    1.47    0.60
  -1  -1 -12    0.84    0.56
   1  -1  12    0.81    0.51
   2   1  12    0.71    0.49
   2  -1 -12    0.50    0.53
   2  -1 -12    0.35    0.40
  -2  -1  12    0.29    0.41
  -2   1 -12    0.53    0.51
   2   1  12    0.56    0.51
  -2  -1  12    1.28    0.58
  -2   1 -12    0.92    0.55
  -2   1 -12    0.39    0.56
  -2   1 -12    1.88    0.63
   2  -1 -12    0.64    0.51
   2  -1 -12    0.28    0.60
   2   1 -12    1.32    0.47
  -2  -1 -12    0.95    0.54
   2   1 -12    0.58    0.51
  -2   1  12    0.52    0.41
   2  -1  12   -0.01    0.42
   2   1 -12    1.44    0.62
  -2  -1 -12   -0.01    0.52
   2   1 -12    0.44    0.56
  -2   1  12    0.78    0.55
  -2  -1 -12    0.91    0.55
   2  -1  12    0.90    0.54
  -2  -1 -12    2.45    0.59
   3  -1 -12    3.05    0.51
   3   1  12    2.16    0.60
  -3   1 -12    2.41    0.68
  -3  -1  12    2.18    0.55
   3  -1 -12    2.39    0.63
   3  -1 -12    2.97    0.78
  -3   1 -12    4.16    0.73
  -3   1 -12    3.28    0.71
   3   1  12    3.29    0.66
  -3   1 -12    2.65    0.63
  -3  -1  12    3.31    0.72
   3  -1 -12    3.61    0.69
   3   1 -12    3.41    0.75
  -3   1  12    3.03    0.60
   3   1 -12    2.88    0.65
  -3  -1 -12    2.32    0.68
  -3   1  12    3.31    0.71
  -3  -1 -12    1.43    0.59
   3   1 -12    3.99    0.57
   3  -1  12    2.85    0.63
   3  -1  12    2.05    0.56
  -3  -1 -12    2.86    0.72
  -3  -1 -12    2.99    0.68
   3   1 -12    4.21    0.75
  -4   1 -12    2.64    0.72
  -4  -1  12    1.59    0.55
   4  -1 -12    0.94    0.69
  -4   1 -12    0.94    0.62
  -4   1 -12    3.45    0.73
   4  -1 -12    1.68    0.60
   4   1  12    1.21    0.53
  -4   1 -12    1.44    0.63
   4  -1 -12    1.87    0.57
  -4  -1  12    1.85    0.69
   4   1  12    1.19    0.59
   4  -1  12    2.39    0.60
  -4  -1 -12    2.92    0.69
   4   1 -12    2.80    0.76
  -4  -1 -12    1.82    0.65
  -4   1  12    1.78    0.56
   4   1 -12    1.75    0.47
   4   1 -12    2.37    0.60
  -4  -1 -12    2.11    0.69
   4  -1  12    3.10    0.63
   4   1 -12    1.09    0.60
  -4   1  12    2.12    0.68
  -4  -1 -12    1.65    0.67
   5  -1 -12    4.09    0.71
  -5  -1  12    5.63    0.86
   5  -1 -12    2.49    0.66
  -5   1 -12    5.96    0.89
  -5  -1  12    5.74    0.78
   5  -1 -12    6.61    0.97
  -5   1 -12    3.32    0.77
  -5   1 -12    5.41    0.87
   5   1  12    4.79    0.72
   5   1  12    3.32    0.73
  -5   1 -12    3.68    0.77
   5   1  12    5.71    0.91
  -5   1  12    5.95    0.88
   5  -1  12    4.22    0.75
  -5  -1 -12    5.41    0.88
   5  -1  12    4.93    0.73
  -5  -1 -12    5.55    0.83
  -5  -1 -12    5.92    0.90
   5   1 -12    3.85    0.69
  -5  -1 -12    4.70    0.81
   5   1 -12    3.37    0.69
  -5   1  12    4.75    0.74
   5   1 -12    6.18    0.89
   6  -1 -12    9.11    1.15
  -6   1 -12    8.25    1.06
  -6  -1  12    7.43    0.93
   6   1  12    7.24    0.96
  -6   1 -12    7.03    0.92
   6   1  12    8.00    0.87
  -6  -1  12    8.80    0.88
   6  -1 -12    7.74    0.96
   6  -1 -12    6.49    0.77
  -6   1 -12    8.30    1.02
  -6  -1  12    8.00    0.99
   6   1  12    8.79    1.08
  -6   1 -12   11.05    1.15
   6  -1  12    6.87    0.93
   6  -1  12    8.03    0.87
  -6  -1 -12    9.27    0.99
   6   1 -12    8.67    1.08
  -6  -1 -12    9.75    1.13
  -6   1  12    7.95    0.95
  -6   1  12    9.27    0.85
  -6   1  12    8.31    1.03
   6  -1  12   10.56    1.14
   6   1 -12    7.53    0.94
  -6  -1 -12    7.58    1.05
  -6  -1 -12    8.50    1.03
  -7   1 -12    0.71    0.68
  -7   1 -12    1.22    0.64
  -7   1 -12    0.67    0.65
  -7  -1  12    0.48    0.64
  -7  -1  12    0.96    0.70
   7  -1 -12    0.87    0.69
   7   1  12   -0.07    0.46
   7   1  12    0.98    0.65
   7   1  12    0.72    0.71
  -7  -1  12    1.80    0.56
  -7   1 -12    0.34    0.60
   7  -1 -12    0.29    0.62
   7  -1 -12    1.77    0.60
  -7   1  12    1.24    0.72
   7   1 -12    0.61    0.75
  -7  -1 -12    0.83    0.61
   7  -1  12    1.07    0.70
  -7  -1 -12    0.71    0.67
   7  -1  12    0.54    0.58
   7  -1  12    0.72    0.52
  -7  -1 -12    0.60    0.69
  -7   1  12    0.52    0.60
   7   1 -12    0.04    0.59
  -7   1  12    0.68    0.54
  -8   1 -12    1.17    0.71
   8   1  12    0.94    0.83
   8  -1 -12    1.06    0.68
   8   1  12    0.89    0.67
  -8   1 -12    1.45    0.75
  -8  -1  12    1.19    0.74
   8  -1 -12    2.36    0.87
  -8   1 -12    1.40    0.77
  -8  -1  12    0.80    0.68
  -8  -1  12    0.72    0.58
  -8   1 -12    1.43    0.71
   8  -1  12    1.31    0.66
  -8  -1 -12    0.70    0.67
  -8  -1 -12    1.64    0.70
   8   1 -12    2.12    0.82
  -8   1  12    0.68    0.68
  -8   1  12    0.84    0.58
   8  -1  12    0.26    0.64
   8  -1  12    1.54    0.84
  -8   1  12    0.25    0.67
   8   1 -12    1.03    0.72
  -8  -1 -12    0.55    0.67
  -9  -1  12    0.20    0.61
  -9   1 -12    0.42    0.61
   9  -1 -12    0.65    0.71
   9  -1 -12    0.07    0.69
   9   1  12   -0.26    0.64
   9   1  12   -0.18    0.82
  -9  -1  12   -0.14    0.67
  -9   1 -12   -0.05    0.74
  -9   1 -12   -0.18    0.67
  -9  -1  12    0.68    0.70
  -9   1  12   -0.33    0.67
   9   1 -12    0.48    0.69
  -9  -1 -12    0.82    0.65
   9  -1  12    0.63    0.87
  -9   1  12    0.85    0.73
  -9  -1 -12   -0.84    0.61
  -9  -1 -12    0.84    0.79
   9   1 -12   -0.44    0.80
  -9   1  12   -0.90    0.58
   9  -1  12   -0.42    0.61
 -10  -1  12   -0.58    0.67
 -10  -1  12    0.10    0.75
 -10   1 -12    1.20    0.80
  10   1  12   -0.12    0.67
 -10   1 -12    0.10    0.63
  10   1  12   -0.85    0.82
 -10  -1  12    0.31    0.67
 -10   1 -12   -0.04    0.73
  10  -1 -12   -0.58    0.78
  10  -1 -12   -0.65    0.68
 -10  -1 -12    0.47    0.66
  10   1 -12   -0.42    0.67
  10   1 -12    0.02    0.83
 -10   1  12    0.32    0.70
 -10   1  12    0.12    0.72
 -10  -1 -12    0.37    0.71
 -10  -1 -12   -0.77    0.68
  10  -1  12   -0.34    0.68
  10  -1  12   -0.16    0.86
 -10   1  12   -1.05    0.60
   0   1  13    0.11    0.44
   0   1 -13    0.69    0.51
   0   1 -13    0.41    0.59
   0  -1 -13   -0.44    0.53
   0  -1  13   -0.01    0.43
   0   1  13   -0.52    0.48
   0   1 -13   -0.52    0.54
   0  -1 -13   -0.36    0.61
   0   1 -13    0.26    0.54
   0  -1 -13   -0.01    0.43
   0  -1 -13   -0.41    0.53
   0  -1  13   -0.47    0.51
  -1   1 -13    1.97    0.70
  -1  -1  13    3.13    0.74
   1   1  13    2.94    0.70
  -1  -1  13    2.41    0.50
   1  -1 -13    2.71    0.58
  -1   1 -13    3.38    0.77
  -1   1 -13    2.97    0.71
  -1  -1  13    1.63    0.53
   1  -1 -13    1.62    0.69
   1  -1 -13    2.56    0.72
   1  -1 -13    1.81    0.60
   1   1  13    1.77    0.60
  -1   1 -13    3.41    0.68
   1   1 -13    1.80    0.71
   1   1 -13    1.87    0.69
  -1   1  13    1.90    0.66
   1   1 -13    2.08    0.57
  -1   1  13    2.23    0.50
  -1  -1 -13    2.17    0.76
   1  -1  13    2.41    0.57
   1  -1  13    1.30    0.61
  -1  -1 -13    2.52    0.73
  -1  -1 -13    2.93    0.70
   1   1 -13    2.32    0.65
  -1  -1 -13    2.76    0.63
  -1   1  13    2.16    0.60
  -2   1 -13    6.01    0.87
   2  -1 -13    5.37    0.82
  -2  -1  13    6.61    0.90
   2  -1 -13    7.09    1.00
   2  -1 -13    6.69    0.73
  -2   1 -13    5.45    0.85
   2   1  13    6.13    0.86
   2  -1 -13    6.57    0.91
  -2  -1  13    6.61    0.74
  -2   1 -13    5.09    0.82
   2   1  13    5.04    0.79
  -2   1 -13    8.32    0.96
  -2  -1 -13    7.10    0.97
   2  -1  13    7.21    0.89
  -2   1  13    6.27    0.73
  -2   1  13    7.08    0.91
   2   1 -13    7.70    0.79
  -2  -1 -13    6.33    0.84
   2  -1  13    5.27    0.75
   2   1 -13    6.61    0.98
   2   1 -13    5.89    0.86
  -2  -1 -13    7.62    0.90
  -2  -1 -13    7.73    1.00
   2   1 -13    5.86    0.84
  -3   1 -13    8.90    1.00
  -3   1 -13   10.99    1.11
  -3   1 -13   11.04    1.14
  -3  -1  13   12.01    1.11
  -3   1 -13   12.77    1.22
   3  -1 -13   14.12    1.29
   3  -1 -13   11.49    1.08
   3   1  13   12.27    1.13
   3  -1 -13   10.86    1.05
  -3  -1  13   11.04    0.97
   3   1  13    9.61    1.01
  -3   1  13   12.91    1.17
  -3  -1 -13   11.25    1.10
   3  -1  13   11.34    1.09
   3   1 -13   11.79    1.12
   3   1 -13    9.59    0.88
   3   1 -13   12.96    1.24
  -3   1  13   10.64    0.93
   3   1 -13    9.23    0.99
  -3  -1 -13   11.73    1.20
   3  -1  13    8.48    0.95
  -3  -1 -13   10.75    1.05
  -3  -1 -13   14.64    1.32
   4  -1 -13    5.07    0.79
   4  -1 -13    5.23    0.99
   4   1  13    4.99    0.78
   4  -1 -13    4.11    0.77
  -4   1 -13    4.79    0.86
  -4   1 -13    6.02    0.89
  -4   1 -13    4.02    0.79
  -4   1 -13    5.81    0.91
  -4  -1  13    5.90    0.79
  -4  -1  13    5.02    0.87
   4   1  13    5.22    0.80
  -4  -1 -13    6.94    0.93
  -4  -1 -13    4.84    0.87
   4  -1  13    5.12    0.80
  -4  -1 -13    5.25    0.85
  -4   1  13    6.66    0.94
  -4   1  13    6.46    0.79
   4  -1  13    5.62    0.78
   4   1 -13    5.86    0.89
   4   1 -13    5.77    0.81
  -4  -1 -13    6.32    0.99
   4   1 -13    5.13    0.92
   5  -1 -13    1.40    0.81
  -5  -1  13    2.18    0.72
  -5   1 -13    1.61    0.67
   5   1  13    0.89    0.54
   5  -1 -13    1.81    0.72
  -5   1 -13    1.13    0.68
   5   1  13    0.90    0.70
   5   1  13    1.19    0.62
  -5   1 -13    1.33    0.70
  -5   1 -13    1.17    0.66
  -5  -1  13    0.86    0.61
   5  -1 -13    1.50    0.59
   5   1 -13    0.87    0.68
  -5  -1 -13    1.04    0.61
   5  -1  13    0.61    0.57
   5   1 -13    0.98    0.54
  -5  -1 -13    1.79    0.67
  -5  -1 -13    1.91    0.72
  -5   1  13    1.83    0.61
   5  -1  13    1.28    0.59
  -5  -1 -13    0.60    0.61
  -5   1  13    2.25    0.75
   5   1 -13    2.46    0.76
  -6   1 -13    0.41    0.59
   6  -1 -13    0.52    0.79
  -6   1 -13    0.75    0.70
  -6   1 -13    1.54    0.70
  -6  -1  13    0.12    0.57
  -6   1 -13    0.47    0.68
   6   1  13    1.07    0.74
   6   1  13    0.54    0.62
  -6  -1  13    1.55    0.73
   6  -1 -13    1.29    0.69
   6   1  13    0.72    0.55
  -6  -1 -13    0.45    0.62
  -6  -1 -13    0.16    0.68
   6  -1  13    0.96    0.74
  -6  -1 -13    0.73    0.58
   6  -1  13    0.79    0.56
   6  -1  13    0.53    0.60
   6   1 -13    1.26    0.69
  -6   1  13    0.50    0.69
   6   1 -13    1.87    0.83
  -6  -1 -13    1.32    0.72
  -6   1  13    1.14    0.63
  -7   1 -13    1.13    0.71
   7   1  13    1.91    0.84
  -7   1 -13    1.87    0.72
  -7  -1  13    1.20    0.71
   7  -1 -13    0.86    0.84
   7  -1 -13    1.96    0.76
  -7   1 -13    2.24    0.83
   7   1  13   -0.09    0.65
   7   1  13    1.57    0.59
  -7  -1  13    1.76    0.69
  -7   1 -13    0.49    0.71
   7  -1  13    0.41    0.61
  -7  -1 -13    1.27    0.69
  -7  -1 -13    0.36    0.68
   7  -1  13    1.70    0.61
  -7   1  13    0.68    0.65
   7   1 -13    0.39    0.69
   7   1 -13    0.86    0.78
  -7   1  13    1.26    0.75
   7  -1  13    1.89    0.81
  -7  -1 -13    1.31    0.77
   8   1  13    3.77    0.91
  -8   1 -13    2.29    0.85
   8   1  13    4.78    1.06
   8  -1 -13    2.94    0.87
  -8  -1  13    3.47    0.83
  -8   1 -13    3.62    0.89
   8  -1 -13    2.03    0.83
  -8   1 -13    3.24    0.81
  -8  -1  13    2.15    0.84
  -8   1 -13    4.54    0.95
  -8  -1 -13    2.45    0.91
  -8   1  13    2.47    0.85
   8  -1  13    3.35    0.84
   8  -1  13    4.44    1.01
  -8   1  13    3.63    0.86
  -8  -1 -13    3.60    0.83
   8   1 -13    4.52    1.04
   8   1 -13    3.84    0.86
  -8  -1 -13    3.27    0.86
   9   1  13    4.08    1.10
   9   1  13    2.69    0.84
   9  -1 -13    2.01    0.82
  -9  -1  13    3.20    0.90
  -9   1 -13    3.44    0.86
  -9   1 -13    4.91    1.01
  -9  -1  13    3.71    0.92
   9  -1 -13    3.48    1.02
  -9   1 -13    2.57    0.84
   9   1 -13    4.63    0.99
   9  -1  13    4.46    1.14
  -9  -1 -13    2.14    0.89
  -9   1  13    3.09    0.90
  -9  -1 -13    3.37    0.92
  -9  -1 -13    1.96    0.81
  -9   1  13    2.81    0.87
   9  -1  13    2.11    0.81
   9   1 -13    3.34    0.97
   0   1 -14   -0.30    0.61
   0  -1  14   -0.44    0.57
   0   1 -14   -0.83    0.60
   0  -1 -14   -0.80    0.47
   0   1 -14    0.30    0.64
   0  -1  14    0.29    0.49
   0   1  14    0.15    0.50
   0  -1 -14   -0.38    0.66
   0   1 -14   -1.15    0.52
   0  -1 -14   -0.36    0.56
   0  -1 -14    0.72    0.64
   0   1  14    0.39    0.63
   1  -1 -14    0.32    0.61
   1  -1 -14    0.64    0.55
  -1   1 -14    0.87    0.68
   1   1  14    0.88    0.65
   1   1  14    0.88    0.53
  -1   1 -14    1.03    0.60
  -1  -1  14    2.32    0.73
   1  -1 -14   -0.25    0.71
   1  -1 -14    1.27    0.65
  -1   1 -14    0.45    0.59
  -1   1 -14    0.07    0.64
  -1  -1 -14    0.47    0.60
   1   1 -14    0.37    0.66
   1  -1  14    0.05    0.61
   1   1 -14    0.12    0.68
  -1  -1 -14    0.54    0.70
  -1   1  14    0.51    0.54
   1   1 -14    0.05    0.54
  -1  -1 -14   -0.35    0.58
   1   1 -14    2.03    0.69
   1  -1  14    1.12    0.52
  -1  -1 -14    0.36    0.62
  -1   1  14    0.97    0.69
   2   1  14    1.48    0.66
  -2   1 -14    1.62    0.66
  -2   1 -14    1.01    0.67
   2  -1 -14    2.01    0.73
  -2  -1  14    0.97    0.51
  -2   1 -14    1.58    0.74
  -2  -1  14    2.02    0.74
   2  -1 -14    1.23    0.78
   2   1  14    1.08    0.60
   2  -1 -14    0.74    0.67
  -2   1 -14    1.64    0.69
  -2  -1 -14    0.25    0.65
   2   1 -14    0.64    0.64
   2  -1  14    1.40    0.64
  -2  -1 -14    0.22    0.67
   2  -1  14   -0.21    0.51
   2   1 -14    1.80    0.69
  -2  -1 -14    1.01    0.61
  -2  -1 -14    1.66    0.67
   2   1 -14    0.94    0.75
   2   1 -14    1.16    0.55
  -2   1  14    1.62    0.54
  -2   1  14    2.12    0.73
   3  -1 -14    2.94    0.77
   3   1  14    4.08    0.77
  -3   1 -14    5.34    0.87
  -3   1 -14    3.09    0.81
  -3  -1  14    3.07    0.85
   3  -1 -14    3.43    0.76
  -3  -1  14    5.18    0.73
   3  -1 -14    2.90    0.87
  -3   1 -14    3.78    0.86
  -3   1 -14    3.61    0.80
   3   1  14    5.62    0.86
   3   1 -14    2.75    0.73
  -3  -1 -14    3.81    0.87
   3  -1  14    5.63    0.87
   3   1 -14    3.10    0.77
  -3   1  14    4.92    0.73
  -3  -1 -14    3.70    0.75
   3   1 -14    4.63    0.93
  -3   1  14    4.99    0.91
   3  -1  14    4.60    0.78
  -3  -1 -14    3.21    0.86
  -3  -1 -14    4.01    0.81
   4  -1 -14    2.67    0.90
  -4   1 -14    2.84    0.80
  -4   1 -14    3.40    0.84
   4  -1 -14    2.82    0.81
  -4  -1  14    2.98    0.87
  -4   1 -14    3.34    0.82
   4  -1 -14    2.53    0.73
   4   1  14    2.05    0.78
   4   1  14    2.13    0.69
   4   1  14    2.42    0.70
  -4   1 -14    2.17    0.76
  -4  -1  14    2.84    0.71
  -4  -1 -14    2.16    0.75
   4   1 -14    2.40    0.82
   4  -1  14    1.41    0.64
   4  -1  14    2.63    0.73
  -4   1  14    3.29    0.86
  -4   1  14    2.39    0.67
  -4  -1 -14    2.39    0.83
   4   1 -14    3.06    0.72
  -4  -1 -14    1.64    0.67
   4   1 -14    3.24    0.89
  -4  -1 -14    2.70    0.83
   5  -1 -14    0.52    0.70
   5   1  14    3.36    0.88
  -5   1 -14    2.12    0.83
   5   1  14    0.95    0.62
  -5   1 -14    1.91    0.79
  -5  -1  14    2.25    0.86
   5  -1 -14    2.21    0.93
   5  -1 -14    3.02    0.86
   5   1  14    2.03    0.69
  -5  -1  14    1.13    0.66
  -5   1 -14    2.30    0.82
  -5   1 -14    1.82    0.74
  -5  -1 -14    2.07    0.77
  -5  -1 -14    1.40    0.76
   5  -1  14    1.26    0.64
  -5  -1 -14    1.93    0.75
  -5   1  14    3.13    0.86
   5   1 -14    2.19    0.79
  -5  -1 -14    0.42    0.63
  -5   1  14    1.24    0.64
   5  -1  14    2.39    0.71
   5   1 -14    1.45    0.82
   6  -1 -14    8.46    1.20
   6   1  14    5.05    0.83
  -6   1 -14    5.26    1.03
  -6   1 -14    4.86    0.90
  -6   1 -14    7.88    1.12
  -6  -1  14    8.79    1.03
   6   1  14    3.49    0.86
   6   1  14    7.10    1.11
   6  -1 -14    5.97    0.94
  -6   1 -14    5.69    0.95
  -6  -1  14    6.47    1.03
  -6  -1 -14    7.61    1.08
   6  -1  14    7.87    1.15
  -6  -1 -14    3.86    0.94
  -6  -1 -14    6.02    1.03
  -6   1  14    7.19    0.97
  -6   1  14    7.63    1.12
   6  -1  14    5.63    0.98
   6  -1  14    6.82    0.91
   6   1 -14    6.74    1.13
   6   1 -14    4.67    0.94
  -6  -1 -14    6.56    1.09
  -7   1 -14    5.36    0.99
   7   1  14    2.10    0.79
   7   1  14    3.21    0.97
  -7   1 -14    3.48    0.96
   7  -1 -14    3.83    1.01
  -7   1 -14    2.86    0.91
  -7  -1  14    1.85    0.79
   7   1  14    3.00    0.76
   7  -1 -14    3.62    0.88
  -7   1 -14    3.28    0.90
  -7  -1  14    2.48    0.90
  -7  -1 -14    3.89    0.90
   7   1 -14    3.96    0.92
   7   1 -14    5.07    1.04
  -7  -1 -14    3.42    0.91
   7  -1  14    3.26    0.74
   7  -1  14    3.88    0.95
  -7   1  14    2.86    0.91
  -7  -1 -14    3.99    0.84
  -7   1  14    2.62    0.80
   0  -1 -15   -0.59    0.62
   0  -1 -15   -0.46    0.52
   0   1  15   -0.41    0.64
   0   1 -15    0.07    0.65
   0   1 -15    0.51    0.69
   0  -1 -15    0.16    0.61
   0   1 -15    0.83    0.74
   0  -1 -15   -0.20    0.66
   0   1  15    0.13    0.55
   0  -1  15    0.73    0.70
   0   1 -15    0.27    0.57
   1  -1 -15    1.07    0.68
  -1   1 -15    0.11    0.66
   1   1  15    0.47    0.57
  -1  -1  15    1.07    0.72
  -1   1 -15    0.72    0.64
   1   1  15    0.79    0.68
  -1   1 -15    0.20    0.62
  -1   1 -15    1.15    0.75
   1  -1 -15    1.07    0.86
   1  -1 -15    0.46    0.71
  -1  -1 -15    0.85    0.62
  -1  -1 -15    0.87    0.73
  -1   1  15    0.53    0.71
  -1  -1 -15    0.49    0.76
  -1  -1 -15    0.79    0.68
   1  -1  15    0.06    0.66
   1   1 -15    0.79    0.71
   1   1 -15    0.69    0.63
   1   1 -15    0.62    0.75
   1   1 -15    1.07    0.74
   2   1  15    2.37    0.77
  -2  -1  15    2.63    0.88
  -2   1 -15    1.93    0.74
   2  -1 -15    2.60    0.97
   2  -1 -15    2.59    0.78
  -2   1 -15    2.23    0.77
  -2   1 -15    2.35    0.83
   2  -1 -15    1.53    0.75
  -2   1 -15    2.26    0.77
   2   1  15    1.97    0.69
  -2  -1 -15    2.16    0.71
  -2  -1 -15    1.93    0.77
   2  -1  15    2.08    0.75
   2   1 -15    1.92    0.82
   2   1 -15    3.64    0.95
   2   1 -15    2.67    0.77
  -2  -1 -15    1.27    0.78
  -2   1  15    3.88    0.91
  -2  -1 -15    1.79    0.81
  -3  -1  15    4.24    0.74
   3  -1 -15    3.74    0.87
   3   1  15    3.33    0.80
  -3   1 -15    5.63    0.93
  -3   1 -15    3.95    0.96
   3  -1 -15    3.88    0.88
  -3   1 -15    4.09    0.93
  -3   1 -15    3.91    0.87
   3  -1 -15    5.16    1.06
   3   1  15    5.33    0.91
  -3  -1  15    3.74    0.91
   3   1 -15    5.21    0.93
  -3  -1 -15    5.64    0.97
  -3   1  15    4.01    0.92
  -3  -1 -15    5.26    0.90
  -3  -1 -15    6.59    1.07
   3  -1  15    6.92    0.99
   3   1 -15    4.23    0.89
   3   1 -15    6.86    1.10
  -3  -1 -15    5.01    0.94
  -4  -1  15    1.74    0.68
  -4   1 -15    1.69    0.78
   4  -1 -15    0.66    0.72
  -4   1 -15    2.88    0.84
   4  -1 -15    2.60    0.74
   4   1  15    0.77    0.62
  -4   1 -15    1.22    0.79
   4   1  15    0.67    0.67
   4  -1 -15    3.17    1.00
  -4   1 -15    1.65    0.80
  -4  -1  15    1.39    0.84
   4   1  15    2.25    0.83
  -4  -1 -15    1.11    0.76
   4   1 -15    1.38    0.73
   4  -1  15    3.25    0.77
  -4  -1 -15    1.81    0.79
  -4  -1 -15    1.33    0.71
  -4  -1 -15    1.70    0.84
  -4   1  15    1.95    0.66
  -4   1  15    2.28    0.86
   4   1 -15    2.16    0.89
   4   1 -15    2.27    0.74
  -5  -1  15   -0.96    0.53
  -5   1 -15    0.53    0.67
   5   1  15    0.92    0.79
   5   1  15    0.19    0.62
  -5  -1  15    1.17    0.83
   5  -1 -15    1.41    0.77
  -5   1 -15    1.30    0.81
   5  -1 -15    0.87    0.85
   5   1  15    0.90    0.66
  -5   1 -15    0.88    0.76
  -5   1 -15    0.09    0.70
  -5   1  15    0.97    0.64
  -5  -1 -15    0.68    0.79
  -5  -1 -15    0.01    0.69
  -5   1  15    0.05    0.74
  -5  -1 -15   -0.56    0.71
   5   1 -15    1.33    0.84
   5  -1  15    1.53    0.68
   5   1 -15   -0.15    0.73
  -5  -1 -15    0.35    0.68
  -6  -1  15   -0.74    0.58
  -6  -1  15   -0.70    0.72
   6   1  15    0.01    0.57
   6  -1 -15    0.58    0.75
  -6   1 -15   -0.29    0.67
  -6   1 -15   -0.54    0.67
  -6   1 -15    0.48    0.85
  -6   1 -15   -0.08    0.72
   6  -1 -15    1.01    0.90
   6   1  15   -0.07    0.64
   6   1  15   -0.38    0.75
  -6  -1 -15    0.51    0.73
  -6   1  15    0.39    0.66
  -6  -1 -15    0.68    0.76
   6  -1  15    0.60    0.63
   6  -1  15    0.00    0.81
  -6  -1 -15   -0.49    0.69
  -6   1  15    1.26    0.84
   6   1 -15   -0.95    0.79
  -6  -1 -15   -0.18    0.66
   6   1 -15    0.25    0.73
   0  -1 -16   -0.97    0.60
   0   1 -16   -0.23    0.73
   0  -1 -16    0.22    0.80
   0   1 -16    0.33    0.68
   0   1  16   -0.76    0.68
   0  -1  16    0.39    0.71
   0  -1 -16    0.68    0.68
   0   1 -16   -1.43    0.68
  -1   1 -16   -0.92    0.64
   1  -1 -16   -0.06    0.69
   1  -1 -16   -0.26    0.76
   1   1  16    0.64    0.74
  -1  -1  16   -0.69    0.71
  -1   1 -16    0.03    0.74
  -1   1 -16    0.58    0.73
  -1   1 -16   -0.40    0.61
   1  -1 -16    0.65    0.73
   1   1 -16   -0.51    0.69
  -1  -1 -16    0.41    0.75
  -1  -1 -16    0.05    0.64
  -1  -1 -16    0.22    0.78
   1  -1  16    0.56    0.75
   1   1 -16    0.52    0.77
   1   1 -16   -0.37    0.71
  -1   1  16   -0.29    0.71
  -1  -1 -16   -0.79    0.66
   2  -1 -16   -0.49    0.64
   2  -1 -16   -0.78    0.61
  -2   1 -16   -0.03    0.70
   2  -1 -16    0.86    0.90
  -2  -1  16    1.72    0.86
   2   1  16   -0.64    0.65
  -2   1 -16    0.67    0.68
  -2   1 -16    0.41    0.76
  -2   1 -16    1.14    0.77
   2  -1  16    0.75    0.73
  -2  -1 -16   -0.19    0.66
  -2  -1 -16   -0.18    0.77
  -2   1  16    0.29    0.76
   2   1 -16    1.17    0.78
  -2  -1 -16   -0.13    0.66
  -2  -1 -16   -0.11    0.72
   2   1 -16    0.30    0.69
   2   1 -16    0.63    0.84
  -3   1 -16    1.82    0.76
  -3   1 -16    0.97    0.82
  -3   1 -16    1.19    0.74
  -3   1 -16    0.69    0.77
   3   1  16    1.48    0.81
   3  -1 -16    1.34    0.74
   3   1  16    1.61    0.75
  -3  -1  16    2.18    0.95
   3  -1 -16   -0.15    0.88
   3  -1 -16    1.20    0.72
  -3  -1 -16    0.38    0.71
   3   1 -16   -0.64    0.61
   3   1 -16    0.92    0.79
  -3  -1 -16    0.92    0.73
  -3   1  16    2.51    0.91
   3   1 -16    1.54    0.86
  -3  -1 -16    1.26    0.81
   3  -1  16    1.44    0.75
  -3  -1 -16    0.37    0.70
   0   2   0    0.05    0.06
   0   2   0    0.42    0.08
   0   2   0   -0.01    0.05
   0  -2   0    0.10    0.06
   0  -2   0    0.01    0.05
   0   2   0    0.01    0.06
   0  -2   0    0.00    0.04
   0   2   0   -0.04    0.05
   0  -2   0    0.33    0.08
   0  -2   0    0.00    0.06
   0   2   0    0.06    0.05
   0  -2   0    0.02    0.06
   0  -2   0   -0.05    0.06
  -1   2   0    5.85    0.28
  -1   2   0    5.35    0.24
  -1   2   0    5.07    0.25
   1   2   0    5.46    0.27
   1   2   0    5.27    0.27
  -1  -2   0    5.08    0.29
   1   2   0    5.55    0.22
  -1   2   0    6.00    0.27
  -1  -2   0    4.63    0.26
  -1  -2   0    5.05    0.28
  -1   2   0    6.40    0.28
   1   2   0    6.62    0.26
   1   2   0    6.71    0.28
   1  -2   0    4.37    0.26
   1   2   0    4.78    0.26
  -1   2   0    6.32    0.29
  -1  -2   0    5.91    0.27
  -1  -2   0    6.27    0.26
   1  -2   0    4.83    0.26
  -1  -2   0    6.44    0.24
  -1  -2   0    5.96    0.22
  -1   2   0    5.17    0.28
   1   2   0    5.15    0.29
  -2   2   0    3.35    0.26
  -2   2   0    2.91    0.22
   2   2   0    2.62    0.23
   2   2   0    2.35    0.26
   2   2   0    2.97    0.14
  -2   2   0    2.67    0.24
  -2  -2   0    3.33    0.29
  -2  -2   0    3.58    0.30
   2   2   0    3.58    0.29
  -2  -2   0    2.26    0.17
   2  -2   0    3.19    0.23
  -2   2   0    2.73    0.26
  -2   2   0    2.56    0.22
  -2   2   0    2.95    0.24
   2  -2   0    2.88    0.23
   2  -2   0    2.69    0.22
  -2   2   0    3.19    0.27
  -2  -2   0    2.93    0.23
  -2   2   0    3.24    0.27
  -3  -2   0  150.56    5.20
  -3  -2   0  157.85    5.12
  -3   2   0  152.16    5.22
   3   2   0  155.11    5.25
  -3  -2   0  154.66    5.25
   3   2   0  152.40    5.11
  -3   2   0  159.14    5.23
   3   2   0  155.54    5.24
  -3   2   0  147.80    5.25
  -3   2   0  159.13    5.20
  -3   2   0  154.63    5.18
  -3  -2   0  156.84    5.11
   3   2   0  157.99    5.28
  -3   2   0  151.36    5.24
   3  -2   0  155.41    5.20
  -3   2   0  151.11    5.17
   3  -2   0  156.10    5.18
  -3  -2   0  151.13    5.26
  -3   2   0  151.83    5.21
   3  -2   0  152.83    5.22
  -4  -2   0  120.57    4.29
  -4  -2   0  123.79    4.28
  -4  -2   0  124.34    4.10
   4   2   0  123.41    4.10
   4  -2   0  119.43    4.24
   4   2   0  124.12    4.26
  -4   2   0  119.86    4.24
  -4   2   0  123.43    4.17
   4   2   0  127.46    4.32
  -4  -2   0  126.31    4.11
  -4   2   0  124.24    4.19
  -4   2   0  121.07    4.27
  -4   2   0  125.21    4.24
   4  -2   0  121.44    4.22
   4  -2   0  126.98    4.18
  -4   2   0  113.57    4.27
  -4  -2   0  121.95    4.22
   4   2   0  122.00    4.26
  -4   2   0  125.00    4.17
  -5   2   0    0.15    0.29
   5  -2   0   -0.34    0.20
  -5   2   0    0.08    0.31
   5  -2   0    0.08    0.17
  -5  -2   0    0.22    0.33
  -5  -2   0    0.05    0.26
   5   2   0    0.02    0.27
   5  -2   0    0.01    0.27
   5   2   0   -0.06    0.29
  -5  -2   0    0.18    0.13
  -5  -2   0    0.17    0.31
  -5   2   0   -0.13    0.19
  -5   2   0    0.13    0.18
   5   2   0    0.06    0.13
   5   2   0   -0.13    0.27
  -5   2   0   -0.28    0.25
  -5   2   0    0.11    0.22
  -5  -2   0    0.03    0.14
  -6  -2   0   -0.10    0.15
  -6   2   0    0.18    0.19
  -6   2   0    0.24    0.29
  -6  -2   0   -0.01    0.13
  -6   2   0    0.44    0.35
   6  -2   0    0.32    0.18
  -6  -2   0    0.08    0.33
   6   2   0    0.30    0.34
   6   2   0    0.11    0.33
  -6  -2   0   -0.15    0.26
  -6   2   0    0.09    0.23
   6  -2   0    0.27    0.28
  -6  -2   0    0.44    0.34
  -6   2   0    0.45    0.33
   6   2   0    0.23    0.29
   6  -2   0    0.19    0.31
   7  -2   0   16.01    0.87
  -7   2   0   15.58    0.71
  -7   2   0   14.96    0.88
  -7   2   0   15.05    0.75
   7   2   0   15.17    0.99
  -7  -2   0   14.84    0.85
  -7  -2   0   16.63    1.00
  -7  -2   0   14.36    0.93
   7   2   0   14.85    0.91
  -7   2   0   16.78    1.00
  -7   2   0   15.65    0.92
  -7  -2   0   15.45    0.62
   7  -2   0   13.60    0.96
   7   2   0   15.23    0.61
   7  -2   0   17.06    0.92
   7  -2   0   15.44    0.71
   7   2   0   15.92    0.93
  -7  -2   0   15.02    0.64
  -8  -2   0   34.88    1.53
   8  -2   0   30.55    1.65
   8   2   0   34.90    1.69
  -8  -2   0   38.30    1.65
  -8   2   0   32.14    1.35
  -8   2   0   36.07    1.41
  -8   2   0   36.42    1.56
   8  -2   0   34.41    1.58
   8  -2   0   36.11    1.54
  -8  -2   0   37.86    1.67
  -8   2   0   36.13    1.62
   8   2   0   35.81    1.61
   8   2   0   39.23    1.61
   8  -2   0   31.82    1.35
  -8   2   0   36.82    1.66
  -8  -2   0   33.68    1.29
  -9  -2   0   36.56    1.44
  -9   2   0   39.24    1.56
  -9   2   0   38.61    1.73
  -9   2   0   40.37    1.82
  -9  -2   0   40.14    1.83
  -9   2   0   38.81    1.86
   9   2   0   39.61    1.81
   9   2   0   37.66    1.88
   9  -2   0   38.68    1.91
   9  -2   0   39.67    1.78
   9   2   0   39.98    1.77
  -9  -2   0   42.38    1.86
  -9  -2   0   38.85    1.73
   9  -2   0   39.53    1.72
  10   2   0   15.47    1.08
  10  -2   0   14.40    1.04
 -10   2   0   13.68    1.10
  10   2   0   14.87    1.03
 -10   2   0   13.92    0.99
  10   2   0   12.51    1.09
  10  -2   0   14.50    0.97
 -10  -2   0   14.75    1.13
 -10  -2   0   14.04    0.97
 -10  -2   0   14.61    1.05
  10  -2   0   13.12    1.15
 -10   2   0   14.78    0.79
 -10   2   0   16.12    1.16
 -11  -2   0   12.83    1.11
 -11  -2   0   10.04    0.92
  11  -2   0    9.98    0.96
 -11   2   0    7.98    0.93
 -11   2   0   11.74    0.98
  11   2   0    8.52    1.02
 -11  -2   0   10.53    1.05
  11  -2   0    9.57    1.05
  11  -2   0   11.32    0.92
  11   2   0   11.79    1.01
  11   2   0    9.96    0.97
 -11   2   0    8.46    0.99
 -12  -2   0   14.35    1.24
 -12   2   0   13.17    1.10
 -12   2   0   15.76    1.39
  12  -2   0   11.27    1.18
 -12   2   0   14.94    1.28
  12   2   0   14.54    1.18
  12   2   0   13.78    1.20
  12  -2   0   13.19    1.08
  12  -2   0   16.56    1.31
 -12  -2   0   16.61    1.31
 -12  -2   0   12.23    1.08
  12   2   0   12.00    1.27
  13   2   0    1.25    0.61
  13   2   0    1.07    0.69
  13   2   0    1.11    0.70
  13  -2   0    1.08    0.68
 -13  -2   0    1.24    0.63
 -13   2   0    1.24    0.75
  13  -2   0    0.84    0.54
 -13   2   0    0.53    0.67
 -13   2   0    1.29    0.65
 -13  -2   0    0.19    0.57
  13  -2   0    1.36    0.68
 -13  -2   0    2.36    0.77
 -14  -2   0    0.89    0.66
 -14  -2   0    0.07    0.71
  14  -2   0   -0.16    0.70
  14  -2   0    0.90    0.76
  14   2   0    0.58    0.59
  14   2   0    0.54    0.70
 -14   2   0    0.16    0.75
 -14  -2   0    0.64    0.73
 -14   2   0    1.00    0.70
 -14   2   0    0.28    0.67
  14  -2   0    0.26    0.65
  14   2   0    0.08    0.65
   0  -2  -1    1.64    0.13
   0  -2  -1    1.23    0.13
   0  -2   1    1.26    0.15
   0   2  -1    1.64    0.15
   0   2   1    1.72    0.13
   0  -2  -1    1.45    0.11
   0   2  -1    1.55    0.14
   0   2   1    1.43    0.12
   0   2   1    1.49    0.15
   0  -2   1    1.65    0.15
   0   2   1    1.47    0.15
   0   2   1    1.63    0.13
   0   2  -1    1.48    0.12
   0  -2  -1    1.63    0.15
   0  -2   1    1.56    0.15
   0   2  -1    1.50    0.15
   0  -2  -1    1.82    0.17
   0  -2   1    1.30    0.10
   0   2  -1    1.98    0.16
   0  -2  -1    1.65    0.14
   0   2   1    1.83    0.15
   0  -2   1    1.67    0.16
   1   2   1   11.12    0.42
   1   2   1   11.34    0.48
   1  -2  -1   12.23    0.43
  -1   2  -1   11.42    0.47
  -1   2  -1   10.24    0.47
   1  -2  -1   10.66    0.47
  -1  -2   1   11.06    0.46
   1  -2  -1   11.86    0.47
  -1  -2   1   11.40    0.43
   1   2   1   11.08    0.47
   1  -2  -1   10.90    0.43
   1   2   1   11.46    0.41
  -1   2  -1   11.80    0.48
  -1   2  -1   11.55    0.45
   1  -2  -1   12.47    0.46
  -1  -2   1   10.35    0.44
  -1   2  -1   11.78    0.46
  -1  -2   1   10.53    0.48
  -1   2  -1   10.69    0.43
  -1   2  -1   10.13    0.44
  -1  -2   1   10.99    0.45
  -1   2  -1   11.78    0.48
   1  -2  -1   10.91    0.48
   1   2   1   10.62    0.48
  -1  -2   1   10.51    0.47
   1   2   1   10.93    0.45
  -1  -2   1   10.42    0.46
   1  -2   1   10.47    0.47
  -1  -2  -1   11.10    0.48
  -1   2   1   11.38    0.44
   1   2  -1   11.00    0.44
  -1  -2  -1   10.60    0.45
   1   2  -1   11.55    0.42
  -1   2   1   10.90    0.48
   1   2  -1   10.95    0.42
   1  -2   1   11.58    0.47
   1   2  -1   10.41    0.48
   1   2  -1   11.60    0.47
  -1  -2  -1   10.77    0.42
  -1  -2  -1   10.29    0.47
   1  -2   1   10.48    0.43
  -1   2   1   11.56    0.43
   1  -2   1   11.18    0.44
   1   2  -1   12.13    0.51
   1  -2   1   11.60    0.44
   1  -2   1   10.93    0.42
   1   2  -1   10.30    0.44
   1  -2   1   11.92    0.45
  -1  -2  -1   10.29    0.46
   1  -2   1   10.78    0.45
  -1   2   1   11.05    0.47
  -1  -2  -1   11.16    0.46
  -2   2  -1   27.73    1.05
   2  -2  -1   27.06    1.02
  -2   2  -1   26.83    1.03
  -2  -2   1   27.60    1.05
   2  -2  -1   26.68    0.97
   2  -2  -1   28.92    0.99
   2   2   1   27.66    0.95
   2  -2  -1   25.55    1.07
   2   2   1   29.73    0.99
  -2   2  -1   24.67    1.04
  -2   2  -1   29.42    1.04
  -2   2  -1   27.74    1.04
   2   2   1   29.48    1.08
  -2  -2   1   26.48    1.05
  -2  -2   1   28.10    1.06
   2   2   1   27.62    1.08
  -2  -2   1   27.89    1.00
   2  -2  -1   27.02    0.98
  -2   2  -1   28.66    1.03
  -2   2  -1   25.32    1.05
  -2   2  -1   26.52    1.03
   2  -2  -1   29.02    1.01
  -2  -2   1   28.77    0.96
   2  -2   1   30.81    1.06
  -2  -2  -1   25.71    1.07
  -2  -2  -1   29.38    1.02
  -2   2   1   25.77    1.05
  -2   2   1   27.46    1.04
   2   2  -1   26.77    1.05
  -2  -2  -1   27.45    1.05
  -2  -2  -1   28.82    1.06
   2   2  -1   27.36    1.05
  -2   2   1   26.84    1.05
  -2   2   1   28.90    0.99
   2   2  -1   28.54    0.99
  -2  -2  -1   28.07    0.95
   2   2  -1   30.53    0.95
  -2  -2  -1   28.40    0.99
   2   2  -1   28.51    0.96
  -3  -2   1   19.20    0.75
  -3   2  -1   19.56    0.86
   3  -2  -1   19.97    0.83
  -3   2  -1   20.13    0.85
   3  -2  -1   20.43    0.77
   3   2   1   18.36    0.87
  -3   2  -1   20.09    0.81
  -3  -2   1   19.45    0.85
  -3   2  -1   18.84    0.85
   3  -2  -1   19.79    0.76
  -3   2  -1   20.41    0.80
   3   2   1   20.24    0.69
  -3   2  -1   18.60    0.83
  -3  -2   1   19.88    0.85
   3   2   1   20.49    0.90
   3  -2  -1   20.60    0.89
   3  -2  -1   19.72    0.74
  -3   2  -1   19.53    0.81
  -3   2  -1   20.95    0.82
  -3  -2   1   21.29    0.88
   3   2   1   19.72    0.69
  -3   2   1   20.66    0.83
   3   2  -1   20.37    0.75
  -3  -2  -1   19.62    0.77
  -3   2   1   18.95    0.74
  -3   2   1   19.30    0.88
   3   2  -1   19.24    0.85
  -3   2   1   18.71    0.85
   3  -2   1   20.20    0.88
  -3  -2  -1   19.32    0.78
   3   2  -1   18.00    0.84
  -3  -2  -1   18.63    0.86
   3   2  -1   20.55    0.70
  -3  -2  -1   20.15    0.86
  -3   2   1   19.38    0.85
  -3  -2  -1   19.85    0.86
  -4   2  -1   11.78    0.65
  -4   2  -1   11.90    0.58
  -4   2  -1   10.67    0.65
   4  -2  -1   11.50    0.53
  -4   2  -1   11.33    0.57
   4   2   1   11.79    0.44
   4  -2  -1   12.15    0.52
  -4   2  -1   11.49    0.59
   4  -2  -1   11.87    0.63
  -4  -2   1   11.67    0.64
  -4   2  -1   10.25    0.67
  -4  -2   1   11.20    0.51
  -4   2  -1   11.57    0.58
   4   2   1   10.95    0.67
  -4  -2   1   11.10    0.65
   4  -2  -1    9.84    0.53
   4   2   1   11.35    0.44
  -4   2  -1   11.67    0.64
   4   2   1   13.02    0.72
  -4  -2   1   10.80    0.64
  -4   2   1   10.71    0.65
  -4   2   1   11.69    0.68
   4  -2   1   10.67    0.64
   4   2  -1   11.02    0.67
   4  -2   1   13.52    0.71
  -4  -2  -1   12.24    0.53
  -4   2   1   11.08    0.59
  -4  -2  -1   10.74    0.65
  -4   2   1   10.90    0.66
  -4  -2  -1   11.08    0.63
   4   2  -1   10.95    0.64
   4   2  -1   12.56    0.46
  -4   2   1   11.71    0.50
  -4  -2  -1   11.84    0.57
  -4  -2  -1   11.23    0.66
  -5   2  -1   21.93    1.06
   5  -2  -1   22.18    0.98
   5   2   1   23.11    0.84
   5   2   1   24.67    1.10
  -5  -2   1   22.53    1.07
  -5   2  -1   22.70    1.07
  -5  -2   1   22.79    0.91
   5  -2  -1   24.25    1.06
  -5   2  -1   23.04    1.01
  -5   2  -1   22.80    1.10
   5  -2  -1   24.13    0.92
  -5   2  -1   23.42    0.98
  -5   2  -1   24.40    0.97
  -5  -2   1   22.11    1.05
   5   2   1   23.98    1.14
   5   2   1   22.92    1.08
  -5   2  -1   22.84    0.96
  -5  -2  -1   23.86    0.85
  -5   2   1   25.41    1.00
  -5   2   1   23.56    0.90
  -5  -2  -1   22.14    1.08
  -5  -2  -1   25.61    1.10
  -5  -2  -1   23.12    1.10
   5   2  -1   23.23    1.07
   5  -2   1   23.84    1.06
   5  -2   1   22.52    1.11
  -5   2   1   23.23    1.07
  -5  -2  -1   23.77    0.92
   5   2  -1   23.67    0.86
   5   2  -1   23.20    1.06
  -5   2   1   23.13    1.09
  -5   2   1   24.31    1.13
  -5  -2  -1   23.94    0.99
  -6   2  -1    0.24    0.22
   6   2   1    0.33    0.13
   6  -2  -1    0.12    0.30
   6  -2  -1    0.17    0.17
   6   2   1   -0.24    0.30
  -6   2  -1   -0.01    0.27
  -6  -2   1    0.08    0.18
  -6   2  -1    0.27    0.36
   6  -2  -1    0.13    0.24
  -6   2  -1    0.95    0.35
   6   2   1    0.14    0.34
   6   2   1   -0.11    0.31
  -6  -2   1   -0.10    0.29
  -6  -2   1    0.15    0.30
  -6  -2   1    0.10    0.31
  -6   2  -1    0.61    0.32
  -6   2  -1    0.49    0.23
  -6   2   1   -0.14    0.32
   6  -2   1    0.12    0.32
  -6  -2  -1    0.21    0.18
  -6   2   1    0.19    0.37
  -6  -2  -1    0.68    0.35
  -6   2   1    0.61    0.29
  -6  -2  -1    0.13    0.25
  -6   2   1    0.01    0.24
   6   2  -1    0.07    0.28
   6  -2   1    0.11    0.31
  -6   2   1    0.56    0.18
  -6  -2  -1   -0.05    0.36
  -6  -2  -1    0.98    0.36
   6  -2   1    0.23    0.29
  -6  -2  -1    0.51    0.14
   6   2  -1   -0.15    0.34
   6   2  -1   -0.11    0.32
   7   2   1    0.13    0.33
   7   2   1   -0.20    0.30
  -7  -2   1   -0.51    0.26
  -7   2  -1    0.01    0.21
   7   2   1   -0.28    0.33
   7  -2  -1    0.15    0.18
  -7  -2   1   -0.10    0.16
  -7   2  -1    0.22    0.21
   7  -2  -1    0.04    0.34
  -7   2  -1    0.02    0.31
  -7   2  -1   -0.37    0.26
  -7   2  -1    0.05    0.36
  -7  -2   1    0.28    0.33
  -7  -2   1   -0.26    0.32
  -7   2  -1   -0.14    0.31
   7  -2  -1    0.00    0.27
  -7   2   1    0.12    0.32
  -7   2   1    0.18    0.24
   7  -2   1    0.10    0.32
  -7  -2  -1    0.14    0.13
   7  -2   1    0.08    0.29
  -7  -2  -1    0.01    0.16
  -7  -2  -1   -0.13    0.25
   7   2  -1    0.20    0.30
  -7   2   1   -0.11    0.31
   7   2  -1   -0.49    0.30
  -7  -2  -1    0.11    0.32
   7  -2   1   -0.10    0.19
  -7   2   1    0.44    0.37
   7   2  -1   -0.01    0.35
  -7  -2  -1   -0.07    0.32
   7  -2   1    0.19    0.34
  -8   2  -1   -0.23    0.20
   8  -2  -1   -0.07    0.17
  -8  -2   1    0.31    0.42
   8   2   1   -0.08    0.37
  -8   2  -1   -0.32    0.33
  -8  -2   1   -0.45    0.30
   8  -2  -1    0.07    0.28
  -8  -2   1    0.12    0.18
  -8   2  -1    0.18    0.21
   8   2   1   -0.48    0.31
  -8   2  -1    0.30    0.31
  -8  -2   1   -0.17    0.33
   8  -2  -1   -0.02    0.36
  -8   2  -1   -0.45    0.30
   8   2   1    0.21    0.34
   8  -2   1   -0.24    0.36
   8  -2   1   -0.29    0.19
   8  -2   1    0.00    0.34
  -8  -2  -1   -0.12    0.37
  -8   2   1    0.11    0.36
   8   2  -1    0.14    0.38
  -8  -2  -1   -0.17    0.29
  -8   2   1    0.24    0.24
  -8   2   1   -0.57    0.34
  -8   2   1    0.05    0.33
   8  -2   1    0.35    0.33
   8   2  -1   -0.42    0.31
  -8  -2  -1   -0.50    0.35
   8   2  -1    0.08    0.31
  -8  -2  -1   -0.07    0.13
  -9  -2   1    3.82    0.63
  -9  -2   1    3.78    0.34
   9  -2  -1    2.63    0.58
  -9  -2   1    4.27    0.61
   9   2   1    3.49    0.65
  -9   2  -1    3.47    0.51
  -9   2  -1    3.49    0.64
  -9   2  -1    3.34    0.60
   9   2   1    3.01    0.57
   9   2   1    3.74    0.56
   9  -2  -1    4.25    0.64
  -9   2  -1    3.35    0.39
  -9  -2   1    3.48    0.57
   9  -2  -1    3.52    0.49
  -9  -2  -1    2.56    0.55
  -9  -2  -1    2.51    0.53
  -9   2   1    2.95    0.54
  -9   2   1    4.64    0.68
  -9  -2  -1    3.64    0.51
  -9   2   1    3.63    0.42
   9   2  -1    3.02    0.58
   9   2  -1    4.04    0.57
   9  -2   1    3.63    0.54
   9   2  -1    3.99    0.64
   9  -2   1    3.37    0.59
  -9   2   1    3.78    0.67
   9  -2   1    2.32    0.57
 -10   2  -1    1.02    0.47
  10   2   1    1.24    0.50
  10   2   1    1.06    0.55
  10  -2  -1    0.77    0.47
  10  -2  -1    2.23    0.63
 -10  -2   1    2.01    0.54
 -10   2  -1    0.98    0.49
 -10   2  -1    1.55    0.49
 -10  -2   1    1.75    0.53
  10  -2  -1    1.81    0.44
 -10   2  -1    2.44    0.64
  10   2   1    1.82    0.56
 -10  -2   1    1.68    0.58
 -10   2   1    2.48    0.63
  10  -2   1    1.42    0.48
  10   2  -1    1.10    0.53
  10  -2   1    1.11    0.51
 -10   2   1    1.38    0.57
 -10   2   1    1.81    0.55
 -10   2   1    1.63    0.35
  10  -2   1    1.54    0.53
 -10  -2  -1    1.00    0.51
 -10  -2  -1    1.73    0.57
  10   2  -1    2.17    0.52
  10   2  -1    2.03    0.56
 -10  -2  -1    1.17    0.42
 -11  -2   1    6.16    0.86
 -11   2  -1    7.73    0.89
 -11  -2   1    5.35    0.78
 -11   2  -1    4.49    0.76
  11  -2  -1    6.27    0.90
  11  -2  -1    4.75    0.80
  11   2   1    6.68    0.84
 -11  -2   1    6.45    0.79
 -11   2  -1    5.48    0.73
  11   2   1    6.39    0.80
  11  -2  -1    6.16    0.72
  11   2   1    5.49    0.85
  11  -2  -1    5.85    0.82
  11   2  -1    5.43    0.82
 -11   2   1    5.36    0.74
 -11  -2  -1    4.88    0.76
 -11   2   1    4.98    0.81
  11   2  -1    5.96    0.84
 -11   2   1    7.79    0.90
  11  -2   1    3.77    0.76
 -11  -2  -1    5.88    0.85
  11   2  -1    4.96    0.72
 -11  -2  -1    6.06    0.70
  11  -2   1    6.85    0.85
  11  -2   1    6.21    0.75
 -12  -2   1    1.63    0.62
 -12   2  -1    0.66    0.58
 -12  -2   1    0.53    0.62
  12  -2  -1    0.39    0.58
  12   2   1    0.00    0.58
  12  -2  -1    0.89    0.66
 -12   2  -1    1.07    0.54
  12   2   1    0.55    0.57
  12  -2  -1    1.59    0.52
 -12   2  -1    0.63    0.64
 -12  -2   1    0.96    0.59
  12   2   1    0.95    0.58
  12  -2  -1    2.02    0.73
 -12  -2  -1    0.85    0.51
 -12  -2  -1    1.36    0.64
 -12  -2  -1   -0.11    0.59
  12  -2   1    0.21    0.58
 -12   2   1    1.64    0.59
 -12   2   1    0.91    0.56
  12   2  -1    1.30    0.60
  12   2  -1    1.14    0.65
  12  -2   1    1.16    0.63
 -12   2   1    0.97    0.65
  13  -2  -1    0.61    0.68
 -13   2  -1    1.31    0.71
 -13   2  -1    0.27    0.59
  13   2   1    1.20    0.61
 -13  -2   1    1.26    0.75
 -13  -2   1    0.29    0.69
  13   2   1    0.93    0.64
  13  -2  -1    0.89    0.53
  13  -2  -1    0.73    0.65
  13   2   1    1.29    0.71
  13  -2  -1    0.64    0.67
 -13   2  -1    0.79    0.69
 -13  -2   1    0.38    0.64
  13   2  -1    1.12    0.72
 -13  -2  -1    1.38    0.62
  13  -2   1    0.40    0.54
 -13   2   1    0.51    0.70
  13   2  -1    0.61    0.66
 -13  -2  -1    0.10    0.68
  13   2  -1    0.29    0.55
 -13   2   1    1.49    0.72
  13  -2   1    0.28    0.61
 -13   2   1    0.83    0.62
 -13  -2  -1    0.38    0.53
  13  -2   1    0.34    0.67
  14   2   1   -0.30    0.60
  14  -2  -1    1.14    0.73
 -14  -2   1    0.35    0.78
  14  -2  -1    0.34    0.72
 -14  -2   1   -0.33    0.75
 -14  -2   1    1.34    0.73
 -14   2  -1   -1.52    0.65
 -14   2  -1   -0.33    0.73
  14   2   1    0.85    0.74
  14  -2  -1    0.25    0.81
  14   2   1   -0.57    0.70
  14   2  -1    0.08    0.59
 -14   2   1   -0.32    0.72
  14   2  -1   -1.18    0.65
  14   2  -1    0.53    0.77
 -14   2   1   -0.06    0.76
 -14   2   1   -0.17    0.64
  14  -2   1    1.30    0.77
 -14  -2  -1   -0.81    0.70
  14  -2   1   -0.35    0.52
 -14  -2  -1    0.56    0.73
  14   2  -1    0.44    0.76
  14  -2   1    0.82    0.73
   0   2   2   94.93    3.17
   0  -2   2   96.05    3.12
   0   2   2   96.37    3.22
   0   2  -2   94.37    3.12
   0  -2   2   94.22    3.20
   0   2   2   93.68    3.17
   0   2  -2   90.28    3.20
   0  -2  -2   93.97    3.17
   0   2  -2   96.07    3.20
   0   2   2   96.65    3.17
   0  -2   2   96.62    3.15
   0   2  -2   99.95    3.22
   0  -2  -2   93.58    3.17
   0  -2  -2   93.23    3.18
   0   2  -2   93.72    3.20
   0  -2  -2   92.04    3.22
   0  -2  -2   93.28    3.20
   0  -2   2   92.32    3.16
   0  -2   2   94.22    3.18
   0   2   2   93.57    3.19
   0   2  -2   91.44    3.19
   0   2  -2   91.88    3.17
   0  -2  -2   94.10    3.16
   0   2   2   88.00    3.15
  -1   2  -2    1.39    0.21
   1  -2  -2    1.25    0.19
   1  -2  -2    0.70    0.20
   1  -2  -2    0.71    0.19
   1  -2  -2    0.67    0.10
  -1   2  -2    1.19    0.17
  -1   2  -2    0.74    0.20
   1   2   2    1.39    0.22
   1   2   2    1.11    0.09
   1   2   2    0.73    0.19
  -1  -2   2    0.75    0.15
  -1  -2   2    1.12    0.16
   1   2   2    0.98    0.17
  -1  -2   2    1.03    0.20
   1  -2  -2    0.90    0.18
  -1  -2   2    0.63    0.16
  -1  -2   2    0.87    0.21
  -1   2  -2    1.24    0.23
  -1   2  -2    1.23    0.20
  -1   2  -2    0.58    0.16
  -1   2   2    0.82    0.18
  -1  -2  -2    1.31    0.22
  -1  -2  -2    0.87    0.17
   1   2  -2    0.75    0.17
   1  -2   2    1.08    0.16
  -1   2   2    0.60    0.18
   1  -2   2    1.02    0.15
   1  -2   2    1.29    0.15
  -1  -2  -2    0.63    0.21
   1   2  -2    0.82    0.16
  -1  -2  -2    0.97    0.18
  -1   2   2    1.79    0.23
   1   2  -2    1.21    0.18
   1   2  -2    1.25    0.16
  -1   2   2    1.25    0.19
   1   2  -2    1.05    0.20
  -1   2   2    0.94    0.19
   1  -2   2    0.93    0.10
  -1  -2  -2    1.19    0.09
  -1   2   2    0.86    0.10
  -1  -2  -2    0.83    0.19
   1   2  -2    1.10    0.21
   1  -2   2    0.81    0.20
  -2  -2   2   13.47    0.52
   2   2   2   13.40    0.66
   2  -2  -2   15.02    0.60
  -2   2  -2   12.66    0.64
  -2   2  -2   13.08    0.62
  -2   2  -2   14.07    0.67
   2  -2  -2   13.92    0.55
  -2  -2   2   13.52    0.61
  -2   2  -2   13.08    0.57
  -2  -2   2   12.93    0.61
  -2   2  -2   14.01    0.64
   2   2   2   13.05    0.55
  -2   2  -2   13.41    0.64
   2   2   2   14.31    0.49
   2  -2  -2   14.03    0.50
  -2  -2   2   13.53    0.65
   2  -2  -2   12.48    0.65
  -2   2  -2   13.55    0.57
   2  -2  -2   13.99    0.61
   2   2  -2   13.65    0.63
  -2   2   2   13.88    0.50
   2  -2   2   13.00    0.56
  -2  -2  -2   13.80    0.62
   2  -2   2   15.24    0.61
  -2  -2  -2   14.19    0.62
  -2  -2  -2   13.77    0.55
  -2   2   2   13.79    0.64
  -2   2   2   12.57    0.62
   2  -2   2   13.22    0.59
  -2  -2  -2   13.50    0.62
   2   2  -2   14.26    0.64
   2  -2   2   13.55    0.57
   2   2  -2   14.05    0.55
   2   2  -2   13.06    0.52
  -2  -2  -2   14.05    0.66
   2  -2   2   14.08    0.60
  -2   2   2   14.12    0.63
  -2   2   2   13.85    0.55
  -3   2  -2    7.74    0.50
   3  -2  -2    6.28    0.35
   3   2   2    6.62    0.35
   3  -2  -2    8.22    0.51
  -3   2  -2    8.74    0.55
  -3   2  -2    8.00    0.49
  -3   2  -2    8.25    0.53
   3  -2  -2    8.34    0.38
   3   2   2    7.44    0.54
  -3  -2   2    7.54    0.52
  -3   2  -2    8.78    0.47
   3   2   2    7.87    0.54
   3  -2  -2    7.62    0.40
   3  -2  -2    8.46    0.54
  -3   2  -2    8.02    0.49
   3   2   2    6.64    0.35
  -3  -2   2    7.30    0.50
  -3   2  -2    8.34    0.43
  -3   2  -2    7.43    0.46
  -3  -2   2    8.08    0.45
  -3  -2   2    8.60    0.53
  -3   2   2    7.78    0.53
  -3  -2  -2    8.03    0.37
   3   2  -2    8.04    0.53
  -3  -2  -2    8.95    0.53
  -3   2   2    8.66    0.50
   3   2  -2    8.10    0.34
  -3   2   2    8.44    0.39
   3   2  -2    8.54    0.51
   3  -2   2    8.75    0.53
  -3  -2  -2    7.63    0.47
  -3   2   2    7.78    0.51
  -3  -2  -2    7.53    0.52
   3  -2   2    8.88    0.46
   3   2  -2    8.74    0.50
  -3   2   2    8.24    0.37
  -3  -2  -2    7.77    0.52
  -3  -2  -2    8.05    0.37
  -4   2  -2   10.13    0.61
  -4   2  -2    8.98    0.59
  -4   2  -2    7.26    0.47
  -4  -2   2    9.99    0.63
   4   2   2    7.51    0.60
   4   2   2    9.41    0.62
  -4   2  -2    7.28    0.50
  -4  -2   2    7.78    0.58
  -4  -2   2    7.80    0.47
   4  -2  -2    8.44    0.44
  -4   2  -2    8.39    0.48
   4  -2  -2    7.72    0.36
   4   2   2    7.33    0.37
  -4   2  -2    8.30    0.51
   4  -2  -2    6.55    0.41
  -4   2  -2    8.69    0.57
   4   2   2    8.74    0.37
   4  -2  -2    8.22    0.58
  -4   2  -2    7.96    0.55
  -4  -2   2    8.05    0.55
   4  -2  -2    9.98    0.57
  -4   2   2    7.55    0.37
  -4  -2  -2    8.51    0.56
  -4  -2  -2    7.93    0.43
  -4  -2  -2    6.49    0.47
   4   2  -2    8.56    0.60
  -4   2   2    7.92    0.53
  -4  -2  -2    7.98    0.57
  -4  -2  -2    8.14    0.57
   4   2  -2    8.87    0.55
  -4   2   2    8.46    0.60
  -4   2   2    6.80    0.54
   4  -2   2    6.80    0.56
  -5   2  -2    1.87    0.38
  -5   2  -2    1.26    0.36
  -5  -2   2    1.06    0.35
   5  -2  -2    1.58    0.36
  -5   2  -2    0.83    0.28
  -5   2  -2    1.79    0.29
   5  -2  -2    1.11    0.21
   5   2   2    1.86    0.38
   5  -2  -2    1.63    0.26
  -5  -2   2    0.82    0.32
   5  -2  -2    1.87    0.41
  -5   2  -2    1.87    0.39
  -5   2  -2    1.53    0.34
  -5  -2   2    1.23    0.33
   5   2   2    1.72    0.18
   5   2   2    2.20    0.19
  -5   2  -2    1.46    0.32
   5  -2  -2    1.75    0.17
  -5  -2   2    1.37    0.26
   5   2   2    1.48    0.37
  -5  -2  -2    1.01    0.33
  -5  -2  -2    1.34    0.26
  -5  -2  -2    1.25    0.26
  -5   2   2    1.28    0.31
   5   2  -2    1.57    0.32
   5  -2   2    1.61    0.35
   5   2  -2    1.63    0.38
  -5  -2  -2    1.88    0.39
  -5   2   2    1.43    0.38
   5  -2   2    0.78    0.32
  -5   2   2    1.86    0.18
  -5   2   2    0.98    0.32
  -5   2   2    1.25    0.37
  -5  -2  -2    1.55    0.37
  -6   2  -2    2.16    0.40
  -6   2  -2    2.32    0.34
  -6   2  -2    2.01    0.44
   6   2   2    2.04    0.44
  -6   2  -2    2.42    0.32
  -6  -2   2    2.36    0.46
   6   2   2    2.39    0.21
  -6   2  -2    2.26    0.42
   6  -2  -2    2.33    0.42
   6  -2  -2    1.72    0.30
  -6   2  -2    2.09    0.34
  -6  -2   2    2.43    0.44
  -6  -2   2    1.64    0.37
   6  -2  -2    2.49    0.25
   6   2   2    3.65    0.54
   6  -2  -2    1.37    0.46
   6  -2  -2    2.69    0.22
  -6  -2   2    2.19    0.29
  -6   2   2    2.39    0.20
  -6   2   2    1.87    0.40
  -6  -2  -2    1.79    0.41
   6   2  -2    2.07    0.36
  -6  -2  -2    1.25    0.38
   6  -2   2    2.73    0.46
  -6  -2  -2    2.74    0.31
  -6  -2  -2    2.28    0.42
  -6   2   2    2.74    0.46
  -6  -2  -2    2.28    0.32
   6   2  -2    1.50    0.39
   6  -2   2    0.91    0.37
  -6   2   2    1.37    0.40
  -6   2   2    2.61    0.36
   7   2   2   -0.04    0.33
  -7   2  -2    0.01    0.20
   7   2   2    0.03    0.32
  -7  -2   2   -0.48    0.32
  -7   2  -2    0.06    0.30
   7  -2  -2   -0.20    0.23
   7   2   2   -0.01    0.14
  -7   2  -2   -0.05    0.31
   7  -2  -2   -0.16    0.39
  -7  -2   2   -0.26    0.30
   7  -2  -2   -0.25    0.30
  -7   2  -2    0.31    0.27
  -7  -2   2   -0.09    0.35
   7   2   2   -0.20    0.30
  -7  -2   2    0.04    0.19
  -7   2  -2    0.30    0.24
  -7   2  -2    0.10    0.37
   7  -2  -2    0.06    0.16
  -7   2   2    0.22    0.36
   7   2  -2    0.03    0.27
  -7  -2  -2   -0.28    0.29
  -7   2   2   -0.21    0.34
   7  -2   2    0.13    0.33
   7   2  -2    0.16    0.36
  -7  -2  -2   -0.13    0.19
  -7   2   2    0.12    0.25
  -7   2   2    0.29    0.37
  -7  -2  -2   -0.19    0.31
  -7  -2  -2   -0.36    0.29
   7  -2   2   -0.08    0.28
  -7  -2  -2   -0.32    0.23
  -8  -2   2   17.45    1.05
   8  -2  -2   18.19    0.93
   8   2   2   17.96    1.06
  -8  -2   2   17.80    1.04
  -8   2  -2   15.67    0.86
   8   2   2   17.30    1.05
  -8  -2   2   18.35    1.12
   8   2   2   16.83    0.71
  -8   2  -2   19.52    1.10
   8  -2  -2   18.61    1.01
   8   2   2   17.06    1.11
  -8   2  -2   18.74    1.07
  -8  -2   2   17.95    0.82
  -8   2  -2   18.42    0.83
   8  -2  -2   18.52    1.09
  -8   2  -2   18.68    1.04
  -8   2  -2   19.04    0.95
  -8  -2  -2   15.18    0.79
  -8  -2  -2   19.24    1.10
  -8  -2  -2   17.78    0.91
   8  -2   2   16.38    1.10
   8  -2   2   18.78    1.03
   8   2  -2   18.66    1.13
  -8   2   2   18.63    1.06
   8  -2   2   17.93    1.04
   8   2  -2   18.33    1.00
  -8   2   2   17.23    0.89
  -8  -2  -2   17.48    1.05
  -8   2   2   16.31    1.04
  -8   2   2   20.27    1.16
   8   2  -2   18.08    1.04
  -8  -2  -2   16.69    1.04
  -9  -2   2   39.24    1.86
   9  -2  -2   38.27    1.86
  -9   2  -2   39.22    1.55
   9  -2  -2   41.69    1.70
   9   2   2   39.47    1.90
  -9   2  -2   35.39    1.81
   9   2   2   40.12    1.58
  -9  -2   2   37.66    1.53
   9   2   2   38.05    1.81
  -9  -2   2   41.97    1.81
  -9   2  -2   41.88    1.83
  -9   2  -2   38.86    1.79
   9   2   2   40.43    1.82
  -9  -2   2   40.54    1.84
  -9   2  -2   39.75    1.68
   9  -2  -2   38.94    1.79
  -9  -2  -2   38.70    1.78
   9  -2   2   37.50    1.78
  -9  -2  -2   37.89    1.64
   9  -2   2   40.53    1.93
  -9   2   2   38.78    1.81
   9   2  -2   41.36    1.84
  -9   2   2   38.22    1.62
  -9  -2  -2   38.87    1.88
  -9   2   2   40.94    1.89
   9   2  -2   40.37    1.76
   9   2  -2   38.71    1.91
  -9   2   2   41.06    1.86
   9  -2   2   41.30    1.80
 -10   2  -2   25.04    1.45
  10  -2  -2   25.99    1.32
 -10  -2   2   27.67    1.50
 -10  -2   2   25.01    1.44
  10   2   2   26.32    1.42
 -10   2  -2   26.34    1.32
  10  -2  -2   23.81    1.40
 -10  -2   2   28.01    1.55
  10   2   2   24.14    1.52
 -10   2  -2   27.55    1.50
  10   2   2   26.45    1.48
  10  -2  -2   25.00    1.48
  10   2  -2   26.53    1.47
 -10   2   2   24.60    1.21
 -10  -2  -2   26.59    1.48
 -10  -2  -2   28.43    1.51
 -10   2   2   25.43    1.49
  10   2  -2   22.98    1.49
 -10  -2  -2   27.09    1.28
  10   2  -2   28.92    1.41
 -10   2   2   26.38    1.49
 -10   2   2   26.42    1.47
  10  -2   2   26.24    1.41
  10  -2   2   25.72    1.53
  10  -2   2   25.89    1.43
 -11   2  -2   14.66    1.18
 -11  -2   2   13.72    1.10
  11   2   2   13.74    1.10
  11  -2  -2   13.84    1.22
 -11   2  -2   12.53    0.96
 -11  -2   2   11.45    1.10
 -11   2  -2   14.05    1.18
  11  -2  -2   12.74    0.94
  11  -2  -2   13.43    1.12
  11   2   2   10.37    1.01
  11  -2  -2   10.35    1.11
 -11  -2   2   12.49    1.07
  11   2   2   12.05    1.19
 -11   2   2   13.99    1.20
  11   2  -2    9.67    1.09
  11   2  -2   12.63    1.11
 -11   2   2   13.80    1.16
  11   2  -2   12.47    1.11
  11  -2   2   12.60    1.09
 -11  -2  -2   15.31    1.19
  11  -2   2   11.89    1.02
  11   2  -2   14.27    1.05
  11  -2   2   12.37    1.22
 -11   2   2   13.40    1.11
 -11  -2  -2   14.07    1.15
 -11  -2  -2   13.32    0.93
 -12  -2   2   13.60    1.25
  12  -2  -2   11.60    1.19
  12   2   2    7.73    1.02
  12   2   2   12.08    1.14
  12  -2  -2   12.12    1.00
  12  -2  -2    9.70    1.05
 -12   2  -2    9.69    1.10
  12  -2  -2   11.97    1.24
  12   2   2   11.41    1.12
 -12   2  -2   10.90    0.97
 -12  -2   2   13.03    1.17
 -12  -2   2   10.92    1.16
 -12   2  -2   12.01    1.17
  12   2  -2   14.69    1.35
  12   2  -2    9.90    1.15
 -12  -2  -2   12.88    1.03
 -12   2   2   11.72    1.18
 -12   2   2    8.39    1.03
  12  -2   2   13.67    1.19
 -12   2   2   13.04    1.15
  12  -2   2   10.16    1.15
 -12  -2  -2   11.76    1.16
 -12  -2  -2   11.47    1.17
  12   2  -2   11.62    1.05
  12  -2   2   11.64    1.07
  12   2  -2   14.00    1.25
  13   2   2    0.08    0.63
 -13   2  -2   -0.14    0.68
 -13   2  -2   -0.25    0.59
  13  -2  -2    0.13    0.68
 -13  -2   2    0.25    0.67
  13  -2  -2    0.28    0.63
  13   2   2    0.26    0.65
  13   2   2    0.19    0.59
 -13  -2   2   -0.56    0.62
 -13  -2   2    0.17    0.68
  13  -2  -2   -0.36    0.63
  13   2  -2    0.87    0.69
  13  -2   2    0.58    0.67
  13  -2   2    1.86    0.73
  13   2  -2   -0.03    0.67
 -13  -2  -2   -0.47    0.63
  13   2  -2    0.55    0.66
 -13   2   2    0.22    0.60
 -13   2   2   -0.39    0.65
 -13  -2  -2    0.14    0.64
  13  -2   2   -0.29    0.51
  13   2  -2    0.34    0.53
 -13   2   2    1.01    0.66
 -14  -2   2   -0.05    0.71
  14  -2  -2    0.17    0.73
 -14   2  -2   -0.09    0.73
  14  -2  -2    1.76    0.92
 -14  -2   2    2.31    0.91
  14   2   2    0.31    0.69
 -14  -2   2    0.71    0.72
  14  -2  -2   -0.03    0.71
 -14   2  -2    0.68    0.73
  14   2   2    0.90    0.64
  14   2   2    0.96    0.76
  14   2  -2    1.03    0.87
 -14   2   2   -0.57    0.62
  14   2  -2    1.21    0.75
 -14  -2  -2   -0.21    0.62
  14  -2   2    0.53    0.59
 -14   2   2    0.50    0.73
  14  -2   2    0.70    0.76
  14   2  -2   -0.32    0.68
  14  -2   2    1.33    0.79
 -14  -2  -2    0.13    0.77
   0  -2  -3   30.66    1.19
   0   2  -3   33.20    1.20
   0  -2  -3   31.75    1.16
   0  -2   3   29.98    1.04
   0   2  -3   28.58    1.15
   0   2  -3   29.25    1.18
   0   2  -3   28.46    1.16
   0  -2  -3   30.17    1.13
   0   2  -3   30.83    1.18
   0   2   3   31.83    1.21
   0  -2   3   30.66    1.14
   0  -2  -3   31.22    1.14
   0  -2  -3   30.26    1.20
   0   2   3   30.00    1.17
   0  -2   3   33.43    1.14
   0   2  -3   29.64    1.04
   0   2   3   31.34    1.11
   1   2   3   21.66    0.77
   1   2   3   21.82    0.87
   1  -2  -3   20.86    0.81
  -1  -2   3   21.56    0.90
  -1   2  -3   22.10    0.91
  -1  -2   3   19.74    0.81
   1   2   3   23.63    0.94
   1  -2  -3   22.42    0.88
   1  -2  -3   21.12    0.87
  -1   2  -3   21.83    0.88
  -1   2  -3   21.64    0.91
  -1   2  -3   21.60    0.93
   1  -2  -3   22.86    0.90
  -1  -2   3   22.84    0.90
   1  -2  -3   20.67    0.92
  -1   2  -3   23.44    0.94
   1   2  -3   22.44    0.92
   1   2  -3   21.04    0.89
  -1  -2  -3   21.53    0.77
   1  -2   3   21.83    0.83
  -1  -2  -3   21.66    0.89
   1  -2   3   23.32    0.87
  -1   2   3   20.22    0.86
  -1   2   3   22.61    0.91
   1  -2   3   21.98    0.91
  -1  -2  -3   21.88    0.90
  -1  -2  -3   20.70    0.93
   1   2  -3   21.01    0.89
   1   2  -3   22.40    0.89
  -1  -2  -3   23.00    0.91
   1   2  -3   21.49    0.82
  -1   2   3   22.77    0.93
  -1   2   3   21.01    0.80
  -1   2   3   21.66    0.87
   1   2  -3   21.89    0.85
  -1  -2  -3   21.10    0.85
   2  -2  -3    0.31    0.12
  -2  -2   3    0.11    0.17
  -2   2  -3   -0.28    0.21
  -2  -2   3   -0.01    0.20
  -2   2  -3    0.16    0.14
   2   2   3   -0.07    0.22
  -2   2  -3    0.13    0.25
  -2  -2   3    0.04    0.25
   2   2   3    0.09    0.24
  -2   2  -3    0.19    0.23
  -2   2  -3    0.24    0.22
  -2   2  -3   -0.21    0.23
   2   2   3    0.21    0.18
   2  -2  -3    0.16    0.22
   2  -2  -3    0.26    0.25
  -2  -2   3    0.00    0.23
   2  -2  -3   -0.22    0.20
   2  -2   3   -0.41    0.20
  -2   2   3    0.21    0.13
  -2  -2  -3    0.16    0.21
  -2   2   3   -0.07    0.23
  -2  -2  -3    0.38    0.21
   2  -2   3    0.10    0.16
   2   2  -3    0.15    0.26
   2  -2   3    0.49    0.19
  -2  -2  -3    0.45    0.25
  -2   2   3    0.31    0.24
   2   2  -3    0.25    0.21
  -2   2   3    0.19    0.23
  -2   2   3   -0.33    0.17
  -2  -2  -3    0.06    0.19
   2   2  -3    0.24    0.19
  -2  -2  -3    0.10    0.25
   2  -2   3   -0.16    0.14
   2   2  -3    0.33    0.23
  -3   2  -3    0.05    0.19
   3  -2  -3    0.06    0.27
   3   2   3    0.20    0.17
  -3   2  -3    0.19    0.26
   3  -2  -3    0.14    0.23
  -3  -2   3    0.05    0.25
  -3  -2   3    0.24    0.28
  -3  -2   3    0.12    0.12
  -3   2  -3   -0.13    0.26
  -3   2  -3    0.09    0.25
  -3   2  -3   -0.14    0.21
   3  -2  -3    0.20    0.20
   3  -2  -3    0.13    0.13
   3   2   3    0.03    0.25
   3   2   3   -0.02    0.23
  -3  -2   3   -0.03    0.23
  -3   2  -3   -0.03    0.17
   3   2  -3   -0.12    0.27
  -3   2   3   -0.02    0.13
   3   2  -3    0.28    0.17
  -3  -2  -3    0.03    0.07
   3   2  -3   -0.18    0.21
  -3   2   3    0.18    0.16
  -3   2   3    0.35    0.25
  -3   2   3   -0.17    0.26
   3   2  -3   -0.37    0.25
  -3   2   3    0.33    0.27
  -3  -2  -3   -0.01    0.23
  -3  -2  -3    0.06    0.24
  -3  -2  -3    0.01    0.24
  -3  -2  -3   -0.15    0.23
   3  -2   3    0.22    0.22
   3  -2   3   -0.26    0.17
   3  -2   3    0.25    0.17
   4  -2  -3   -0.05    0.14
   4  -2  -3    0.03    0.26
  -4  -2   3    0.59    0.24
  -4  -2   3    0.52    0.32
  -4   2  -3    0.20    0.25
  -4   2  -3    0.17    0.19
   4  -2  -3    0.15    0.17
  -4  -2   3    0.07    0.28
   4  -2  -3    0.33    0.31
   4   2   3   -0.20    0.27
  -4   2  -3   -0.01    0.28
   4   2   3   -0.27    0.12
  -4   2  -3   -0.03    0.29
  -4   2  -3    0.19    0.29
   4   2   3    0.42    0.27
  -4   2  -3   -0.16    0.21
   4   2  -3    0.11    0.14
  -4  -2  -3    0.12    0.24
   4  -2   3    0.08    0.26
  -4   2   3    0.08    0.29
   4  -2   3    0.73    0.22
  -4   2   3    0.30    0.25
   4   2  -3   -0.09    0.26
  -4  -2  -3   -0.04    0.29
  -4  -2  -3   -0.02    0.28
  -4  -2  -3    0.14    0.13
  -4   2   3   -0.16    0.28
  -4   2   3    0.16    0.14
  -4  -2  -3    0.26    0.26
   4   2  -3   -0.16    0.25
   4   2  -3    0.15    0.24
  -5   2  -3   36.70    1.53
  -5  -2   3   37.80    1.51
  -5   2  -3   34.72    1.50
   5   2   3   35.88    1.53
   5  -2  -3   34.67    1.32
  -5   2  -3   34.75    1.49
  -5   2  -3   35.32    1.36
   5  -2  -3   34.24    1.53
  -5  -2   3   36.37    1.40
   5  -2  -3   35.18    1.47
  -5  -2   3   34.78    1.49
  -5   2  -3   34.28    1.42
   5  -2  -3   35.14    1.34
   5   2   3   35.52    1.55
   5   2   3   36.25    1.30
  -5   2  -3   35.00    1.45
   5   2  -3   35.39    1.51
  -5  -2  -3   35.34    1.31
  -5  -2  -3   35.19    1.41
  -5   2   3   34.50    1.49
  -5  -2  -3   38.11    1.55
  -5   2   3   36.14    1.25
   5  -2   3   36.49    1.53
  -5  -2  -3   36.39    1.51
   5   2  -3   36.71    1.25
  -5  -2  -3   33.97    1.46
   5  -2   3   37.14    1.39
   5   2  -3   35.12    1.52
  -5   2   3   36.11    1.45
  -5   2   3   37.81    1.52
   5   2  -3   36.37    1.44
  -6  -2   3    9.39    0.69
  -6   2  -3    6.30    0.60
  -6   2  -3    7.28    0.58
   6  -2  -3    8.16    0.67
   6  -2  -3    8.50    0.53
  -6   2  -3    8.57    0.71
  -6  -2   3    7.88    0.67
  -6  -2   3    9.43    0.71
   6  -2  -3    8.18    0.44
   6   2   3    9.43    0.43
  -6  -2   3    8.78    0.56
  -6   2  -3    8.27    0.69
  -6   2  -3    7.89    0.53
   6  -2  -3    8.41    0.74
  -6   2  -3    8.14    0.62
   6   2   3    8.63    0.75
   6   2   3    8.25    0.71
  -6  -2  -3    7.61    0.55
   6   2  -3    9.13    0.72
   6   2  -3    9.07    0.62
  -6  -2  -3    9.13    0.65
  -6  -2  -3    8.09    0.49
  -6  -2  -3    9.44    0.71
   6   2  -3    8.82    0.76
  -6   2   3    7.03    0.58
  -6   2   3    8.92    0.70
  -6  -2  -3    8.96    0.73
   6  -2   3    7.97    0.68
   6  -2   3    9.09    0.54
  -6   2   3    7.08    0.65
   6  -2   3    8.30    0.70
  -7  -2   3    0.19    0.23
   7   2   3    0.32    0.16
  -7   2  -3    0.28    0.28
  -7   2  -3    0.40    0.36
   7  -2  -3   -0.97    0.30
   7   2   3    0.19    0.34
  -7  -2   3   -0.10    0.34
   7  -2  -3   -0.26    0.35
   7  -2  -3    0.22    0.23
   7   2   3    0.03    0.32
   7  -2  -3    0.01    0.15
  -7   2  -3    0.39    0.35
  -7  -2   3    0.23    0.36
  -7   2  -3    0.17    0.31
  -7   2  -3   -0.01    0.23
  -7  -2   3    0.91    0.41
  -7  -2  -3    0.40    0.24
   7   2  -3   -0.08    0.35
   7   2  -3   -0.15    0.39
  -7   2   3    0.15    0.35
  -7   2   3   -0.27    0.26
  -7   2   3    0.40    0.37
  -7  -2  -3    0.17    0.34
   7  -2   3    0.54    0.24
   7  -2   3    0.42    0.34
   7  -2   3    0.05    0.34
  -7  -2  -3    0.13    0.21
  -7  -2  -3    0.23    0.32
   7   2  -3    0.14    0.28
  -7  -2  -3    0.20    0.32
   8  -2  -3    1.46    0.47
  -8   2  -3    1.23    0.46
  -8  -2   3    2.80    0.56
  -8   2  -3    1.58    0.34
  -8  -2   3    1.74    0.49
  -8   2  -3    2.07    0.46
   8   2   3    1.87    0.46
   8  -2  -3    1.52    0.47
  -8   2  -3    1.28    0.34
  -8  -2   3    2.26    0.50
  -8  -2   3    1.83    0.32
  -8   2  -3    1.88    0.47
   8  -2  -3    2.00    0.35
   8   2   3    1.81    0.22
   8   2   3    1.52    0.47
  -8   2   3    1.48    0.36
  -8  -2  -3    1.37    0.30
   8   2  -3    2.23    0.53
   8  -2   3    1.61    0.31
   8   2  -3    2.06    0.57
   8   2  -3    1.86    0.41
   8  -2   3    2.12    0.46
  -8   2   3    1.77    0.48
   8  -2   3    2.14    0.48
  -8  -2  -3    1.97    0.46
  -8   2   3    1.53    0.49
  -8  -2  -3    2.82    0.56
  -8  -2  -3    1.47    0.31
  -8  -2  -3    0.70    0.42
   9  -2  -3    0.87    0.51
   9   2   3    0.65    0.44
  -9   2  -3    0.52    0.48
   9   2   3    0.41    0.41
  -9  -2   3    0.13    0.24
  -9  -2   3    0.70    0.46
   9  -2  -3    0.59    0.43
   9  -2  -3    0.09    0.29
   9   2   3    1.16    0.45
  -9   2  -3    0.46    0.32
  -9   2  -3    0.75    0.45
  -9  -2   3    0.60    0.47
  -9   2  -3    0.74    0.41
  -9  -2   3    0.32    0.43
  -9   2  -3    0.17    0.29
  -9  -2  -3    0.60    0.39
   9  -2   3   -0.09    0.36
  -9   2   3    0.15    0.41
  -9  -2  -3    0.47    0.44
  -9   2   3    0.64    0.48
  -9  -2  -3   -0.21    0.40
   9  -2   3    0.76    0.27
   9  -2   3    0.68    0.45
   9   2  -3    0.40    0.37
   9   2  -3    0.39    0.47
  -9  -2  -3    0.60    0.28
  -9   2   3    0.75    0.33
   9   2  -3    0.68    0.47
  10  -2  -3    3.34    0.64
  10   2   3    3.52    0.65
 -10   2  -3    3.17    0.67
  10  -2  -3    1.62    0.42
 -10  -2   3    2.60    0.66
  10  -2  -3    2.77    0.66
  10   2   3    3.63    0.66
 -10   2  -3    2.71    0.47
 -10   2  -3    3.26    0.64
 -10  -2   3    2.98    0.66
  10   2   3    2.53    0.61
 -10   2  -3    2.15    0.58
 -10  -2   3    1.97    0.63
 -10   2   3    3.08    0.45
 -10  -2  -3    3.15    0.64
  10   2  -3    2.71    0.56
  10  -2   3    3.10    0.60
  10  -2   3    3.08    0.65
 -10   2   3    3.34    0.70
 -10  -2  -3    2.07    0.57
  10   2  -3    2.15    0.68
 -10  -2  -3    2.19    0.41
  10   2  -3    2.69    0.63
  10  -2   3    2.64    0.64
 -10  -2  -3    2.71    0.61
  10   2  -3    2.83    0.68
 -10   2   3    2.41    0.63
 -11   2  -3   16.05    1.21
  11  -2  -3   16.68    1.03
 -11  -2   3   19.00    1.28
  11   2   3   16.00    1.21
 -11   2  -3   18.05    1.23
  11  -2  -3   13.87    1.16
  11   2   3   14.45    1.24
  11   2   3   14.23    1.25
 -11   2  -3   16.52    1.02
  11  -2  -3   16.30    1.23
 -11  -2   3   15.67    1.21
 -11   2  -3   15.50    1.20
 -11  -2   3   12.61    1.14
 -11   2   3   15.98    1.18
  11  -2   3   15.27    1.32
  11   2  -3   16.70    1.26
  11   2  -3   18.35    1.28
  11   2  -3   14.91    1.28
  11  -2   3   17.34    1.23
 -11  -2  -3   16.64    1.24
 -11   2   3   17.06    1.26
  11   2  -3   18.66    1.15
 -11  -2  -3   16.00    1.21
  11  -2   3   14.80    1.20
 -12  -2   3    0.54    0.63
  12  -2  -3    0.07    0.57
 -12   2  -3   -0.69    0.48
  12   2   3   -0.43    0.53
  12  -2  -3   -0.02    0.57
 -12  -2   3   -0.51    0.55
  12  -2  -3    0.30    0.61
 -12   2  -3    0.49    0.61
  12   2   3    0.09    0.59
 -12  -2   3   -0.41    0.52
  12   2   3    0.38    0.55
  12  -2   3    1.30    0.65
  12  -2   3   -0.10    0.49
  12   2  -3   -0.02    0.47
 -12  -2  -3   -0.66    0.47
 -12  -2  -3    0.19    0.60
  12   2  -3    0.04    0.61
  12   2  -3    0.90    0.64
 -12   2   3   -0.34    0.50
  12   2  -3    0.25    0.71
  12  -2   3   -0.49    0.59
 -12   2   3    0.55    0.62
  13  -2  -3   -0.47    0.62
  13  -2  -3   -0.64    0.72
  13  -2  -3    0.79    0.67
  13   2   3   -0.03    0.60
 -13  -2   3    1.14    0.75
 -13   2  -3   -0.30    0.59
  13   2   3   -0.18    0.60
 -13  -2   3    0.35    0.66
  13   2   3    0.26    0.69
 -13   2  -3    0.25    0.69
 -13  -2  -3    0.92    0.72
  13   2  -3    0.38    0.66
  13   2  -3    0.77    0.79
 -13  -2  -3    0.50    0.66
  13  -2   3   -0.35    0.61
 -13   2   3    0.39    0.69
  13  -2   3    0.85    0.72
 -13   2   3    1.24    0.74
  13  -2   3    0.02    0.54
  13   2  -3    0.05    0.59
  14   2   3   -1.12    0.65
 -14  -2   3    0.77    0.79
  14   2   3   -0.99    0.62
  14  -2  -3   -0.28    0.80
 -14   2  -3   -0.16    0.79
 -14   2  -3   -0.05    0.74
 -14  -2   3    0.69    0.74
  14  -2  -3    0.61    0.73
  14  -2  -3    0.00    0.71
  14   2   3    0.22    0.64
 -14   2   3    0.91    0.80
  14  -2   3    0.30    0.73
 -14  -2  -3   -0.10    0.71
  14  -2   3    1.60    0.81
  14  -2   3    0.83    0.65
 -14  -2  -3    0.26    0.74
  14   2  -3    0.16    0.71
  14   2  -3    0.29    0.73
 -14   2   3    0.92    0.83
  14   2  -3    0.82    0.77
   0  -2  -4    0.92    0.24
   0  -2  -4    0.87    0.26
   0  -2   4    1.11    0.29
   0  -2   4    0.80    0.22
   0   2  -4    1.18    0.30
   0  -2  -4    1.11    0.27
   0   2  -4    0.81    0.26
   0   2   4    0.76    0.27
   0   2  -4    0.64    0.26
   0  -2  -4    0.68    0.22
   0   2   4    0.87    0.28
   0  -2   4    0.82    0.23
   0  -2   4    0.57    0.11
   0   2  -4    1.07    0.30
   0   2   4    0.81    0.20
   0   2  -4    0.61    0.11
   0  -2  -4    0.89    0.29
   1  -2  -4    1.31    0.22
   1  -2  -4    1.58    0.35
   1  -2  -4    1.36    0.25
  -1   2  -4    0.87    0.30
  -1  -2   4    0.82    0.26
  -1  -2   4    0.41    0.27
  -1   2  -4    0.83    0.28
  -1   2  -4    1.76    0.33
   1   2   4    1.27    0.16
  -1   2  -4    1.32    0.31
  -1  -2   4    1.26    0.19
   1  -2  -4    1.14    0.29
   1   2   4    0.54    0.26
   1  -2  -4    1.54    0.29
   1   2   4    0.86    0.25
   1   2  -4    1.57    0.28
   1  -2   4    1.31    0.30
  -1  -2  -4    2.02    0.37
  -1   2   4    1.49    0.26
   1  -2   4    1.11    0.22
   1   2  -4    1.22    0.29
  -1  -2  -4    1.21    0.29
  -1  -2  -4    1.39    0.24
  -1  -2  -4    1.74    0.30
  -1  -2  -4    1.61    0.32
  -1   2   4    0.95    0.27
  -1   2   4    1.24    0.28
   1   2  -4    1.51    0.29
  -1  -2  -4    1.03    0.15
   1   2  -4    1.12    0.29
   1  -2   4    1.38    0.25
  -2  -2   4   29.01    1.19
   2   2   4   29.33    1.23
   2  -2  -4   28.62    1.17
  -2   2  -4   28.92    1.19
   2  -2  -4   28.85    1.17
  -2   2  -4   28.06    1.02
  -2  -2   4   29.82    1.12
  -2  -2   4   29.72    1.20
  -2   2  -4   27.23    1.20
  -2   2  -4   29.12    1.21
   2  -2  -4   28.45    1.23
   2  -2  -4   28.62    1.06
  -2   2  -4   28.77    1.22
   2   2   4   29.89    1.15
  -2   2   4   29.54    1.17
   2  -2   4   29.06    1.18
   2  -2   4   27.99    1.06
  -2   2   4   28.58    1.18
   2   2  -4   29.35    1.22
  -2   2   4   26.59    1.19
   2   2  -4   27.76    1.19
  -2  -2  -4   27.94    1.21
   2  -2   4   29.44    1.03
  -2  -2  -4   28.05    1.21
  -2   2   4   29.99    1.07
   2   2  -4   29.43    1.16
  -2  -2  -4   28.57    1.19
   2   2  -4   30.20    1.15
  -2  -2  -4   28.23    1.11
   2  -2   4   29.59    1.17
  -2  -2  -4   29.75    1.25
  -3   2  -4    3.92    0.43
  -3   2  -4    4.26    0.48
   3  -2  -4    3.48    0.41
  -3  -2   4    3.31    0.39
   3  -2  -4    2.63    0.33
   3  -2  -4    3.63    0.29
  -3   2  -4    3.20    0.28
   3   2   4    2.99    0.41
  -3   2  -4    3.50    0.44
   3   2   4    3.07    0.40
  -3   2  -4    2.82    0.40
   3   2   4    3.28    0.33
  -3  -2   4    3.18    0.37
   3  -2  -4    4.54    0.51
  -3  -2   4    3.13    0.42
  -3   2   4    3.20    0.30
  -3  -2  -4    3.63    0.45
   3  -2   4    2.71    0.35
  -3  -2  -4    2.42    0.38
   3   2  -4    4.06    0.45
   3   2  -4    3.66    0.37
  -3  -2  -4    3.97    0.36
   3  -2   4    2.98    0.37
   3  -2   4    3.42    0.28
  -3  -2  -4    3.86    0.45
  -3   2   4    2.68    0.37
  -3  -2  -4    2.66    0.40
  -3   2   4    2.92    0.39
  -3   2   4    3.64    0.41
   3   2  -4    4.34    0.47
   3   2  -4    2.62    0.30
  -3   2   4    4.01    0.29
  -4   2  -4   27.48    1.28
   4   2   4   29.02    1.33
  -4  -2   4   31.91    1.27
   4  -2  -4   29.61    1.27
  -4   2  -4   30.35    1.30
   4  -2  -4   29.74    1.18
  -4  -2   4   29.11    1.05
   4   2   4   28.67    1.33
  -4   2  -4   29.95    1.34
   4   2   4   29.64    1.15
  -4  -2   4   29.34    1.23
   4  -2  -4   30.60    1.36
  -4  -2   4   31.46    1.33
   4  -2  -4   30.12    1.11
  -4   2  -4   29.89    1.18
  -4   2  -4   28.78    1.28
  -4  -2  -4   29.18    1.27
  -4  -2  -4   32.06    1.31
  -4  -2  -4   29.20    1.32
   4   2  -4   31.35    1.23
  -4   2   4   29.61    1.31
  -4   2   4   30.33    1.27
  -4  -2  -4   29.04    1.22
  -4   2   4   29.20    1.10
  -4   2   4   29.32    1.28
   4   2  -4   32.06    1.33
   4  -2   4   29.23    1.20
   4  -2   4   28.43    1.28
   4   2  -4   29.36    1.30
   4  -2   4   29.95    1.12
   4   2  -4   28.99    1.13
  -5   2  -4   21.28    1.15
   5   2   4   25.27    1.23
  -5   2  -4   23.50    1.21
   5  -2  -4   24.57    0.99
   5   2   4   24.06    0.99
  -5  -2   4   25.64    1.21
  -5   2  -4   25.24    1.00
  -5  -2   4   25.65    1.11
   5  -2  -4   26.83    1.17
  -5   2  -4   26.37    1.20
   5  -2  -4   25.67    1.02
  -5  -2   4   25.52    1.16
  -5   2  -4   26.11    1.17
   5  -2  -4   24.47    1.24
   5   2   4   26.17    1.24
  -5   2  -4   24.67    1.08
   5  -2   4   26.27    1.06
   5   2  -4   23.64    1.09
  -5   2   4   24.24    1.17
   5   2  -4   24.41    1.18
  -5  -2  -4   24.07    1.15
  -5   2   4   24.01    1.20
   5  -2   4   25.72    1.20
   5   2  -4   25.59    1.20
  -5   2   4   24.01    0.91
  -5   2   4   25.78    1.15
  -5  -2  -4   24.79    0.92
  -5  -2  -4   27.51    1.15
   5   2  -4   25.50    0.96
  -5  -2  -4   24.98    1.11
  -5  -2  -4   23.27    1.19
  -6   2  -4   -0.23    0.26
   6  -2  -4    0.13    0.32
  -6   2  -4   -0.34    0.31
  -6   2  -4    0.14    0.33
  -6   2  -4    0.01    0.19
  -6   2  -4    0.02    0.26
  -6   2  -4    0.01    0.31
   6  -2  -4    0.16    0.19
   6   2   4    0.05    0.33
   6   2   4    0.13    0.32
   6   2   4   -0.63    0.13
  -6  -2   4   -0.55    0.25
   6  -2  -4    0.27    0.35
  -6  -2   4    0.03    0.32
  -6  -2   4   -0.34    0.33
   6  -2  -4    0.01    0.20
   6  -2   4    0.02    0.22
  -6  -2  -4    0.08    0.26
   6   2  -4   -0.32    0.13
  -6   2   4   -0.11    0.27
  -6   2   4    0.09    0.35
  -6  -2  -4   -0.19    0.27
   6  -2   4    0.19    0.33
   6  -2   4    0.06    0.30
   6   2  -4    0.08    0.32
  -6   2   4   -0.03    0.30
  -6  -2  -4    0.14    0.32
  -6  -2  -4   -0.27    0.15
   6   2  -4   -0.06    0.24
  -6  -2  -4   -0.14    0.27
   6   2  -4    0.11    0.37
   7  -2  -4    3.65    0.38
   7  -2  -4    2.46    0.46
  -7   2  -4    2.06    0.46
  -7  -2   4    2.89    0.49
  -7   2  -4    2.33    0.41
   7   2   4    3.02    0.54
   7   2   4    2.79    0.48
  -7   2  -4    3.75    0.54
  -7  -2   4    3.15    0.48
   7   2   4    3.00    0.28
  -7   2  -4    1.86    0.40
  -7   2  -4    3.34    0.52
  -7  -2   4    2.75    0.39
   7  -2  -4    2.73    0.30
  -7   2  -4    3.31    0.36
   7  -2  -4    2.91    0.52
  -7   2   4    3.28    0.51
  -7   2   4    3.57    0.48
  -7  -2  -4    2.99    0.30
  -7  -2  -4    2.40    0.39
   7   2  -4    1.99    0.43
   7  -2   4    2.80    0.50
   7   2  -4    3.19    0.43
  -7  -2  -4    3.29    0.50
   7   2  -4    3.64    0.61
   7  -2   4    3.44    0.38
  -7  -2  -4    3.35    0.58
  -7   2   4    2.89    0.50
   7  -2   4    2.27    0.48
  -7  -2  -4    3.65    0.52
  -8  -2   4    1.73    0.47
  -8   2  -4    2.12    0.53
  -8  -2   4    2.55    0.53
   8   2   4    1.40    0.48
   8  -2  -4    1.06    0.46
   8   2   4    2.43    0.52
  -8   2  -4    2.17    0.49
  -8   2  -4    1.38    0.40
   8   2   4    2.21    0.25
  -8   2  -4    2.77    0.48
   8  -2  -4    3.24    0.57
  -8   2  -4    2.24    0.36
  -8  -2   4    2.01    0.38
   8  -2  -4    1.13    0.32
  -8  -2  -4    2.34    0.47
  -8   2   4    2.01    0.52
  -8  -2  -4    2.45    0.50
   8  -2   4    1.33    0.45
   8   2  -4    1.96    0.47
   8   2  -4    3.00    0.43
  -8  -2  -4    2.49    0.55
   8  -2   4    2.89    0.56
   8   2  -4    4.32    0.68
  -8  -2  -4    2.09    0.30
  -8  -2  -4    2.10    0.38
  -8   2   4    2.62    0.44
  -8   2   4    1.58    0.50
   8  -2   4    2.47    0.35
  -9   2  -4   20.02    1.15
  -9   2  -4   22.10    1.10
   9   2   4   20.03    1.35
  -9  -2   4   23.02    1.11
   9  -2  -4   22.94    1.29
   9   2   4   24.64    1.40
  -9   2  -4   24.68    1.30
  -9  -2   4   23.72    1.34
   9  -2  -4   25.72    1.44
  -9  -2   4   23.53    1.32
   9  -2  -4   24.81    1.14
  -9   2  -4   25.16    1.35
  -9   2  -4   26.11    1.38
  -9  -2  -4   21.20    1.31
   9   2  -4   25.23    1.43
   9  -2   4   23.39    1.35
   9  -2   4   22.03    1.36
  -9  -2  -4   22.58    1.04
   9   2  -4   24.06    1.23
  -9  -2  -4   22.89    1.29
  -9   2   4   23.63    1.36
  -9  -2  -4   26.41    1.44
  -9   2   4   22.94    1.18
   9   2  -4   25.18    1.37
  -9   2   4   22.92    1.35
   9  -2   4   23.02    1.06
 -10  -2   4   27.27    1.35
 -10  -2   4   26.90    1.52
 -10   2  -4   28.69    1.56
 -10   2  -4   29.91    1.63
  10  -2  -4   27.25    1.64
 -10  -2   4   28.83    1.58
 -10   2  -4   30.73    1.52
 -10   2  -4   29.21    1.32
  10   2   4   24.72    1.46
  10   2   4   27.19    1.64
  10  -2  -4   28.08    1.53
  10  -2  -4   27.41    1.34
  10   2   4   29.71    1.59
  10  -2   4   32.52    1.62
 -10   2   4   25.96    1.56
 -10   2   4   26.57    1.33
 -10   2   4   25.39    1.49
 -10  -2  -4   29.31    1.59
  10   2  -4   29.69    1.43
 -10  -2  -4   25.85    1.48
  10   2  -4   25.61    1.52
  10  -2   4   24.81    1.56
 -10  -2  -4   27.40    1.49
  10   2  -4   30.99    1.67
 -11  -2   4   22.65    1.44
  11   2   4   21.46    1.44
 -11   2  -4   21.11    1.37
 -11   2  -4   20.52    1.36
  11   2   4   19.66    1.46
  11  -2  -4   20.49    1.36
 -11   2  -4   21.27    1.45
  11  -2  -4   22.23    1.51
 -11  -2   4   22.36    1.43
  11   2   4   18.31    1.36
 -11   2   4   21.55    1.43
 -11  -2  -4   20.89    1.43
  11  -2   4   19.64    1.30
  11   2  -4   19.50    1.43
  11   2  -4   19.32    1.39
 -11   2   4   20.65    1.41
  11  -2   4   18.42    1.45
 -11  -2  -4   18.13    1.32
  11   2  -4   20.34    1.38
  11  -2   4   21.12    1.38
 -11  -2  -4   20.52    1.36
  11   2  -4   20.94    1.27
  12   2   4    5.83    0.90
 -12   2  -4    8.74    1.02
  12  -2  -4    5.28    0.91
  12   2   4    4.31    0.88
 -12  -2   4    5.24    0.91
 -12   2  -4    6.19    0.92
 -12  -2   4    5.73    0.96
  12  -2  -4    6.70    0.95
 -12   2  -4    6.03    0.93
  12   2   4    5.28    0.88
  12   2  -4    6.98    1.01
  12   2  -4    6.86    0.98
  12   2  -4    6.66    1.03
 -12   2   4    7.92    1.03
  12  -2   4    5.25    0.93
  12   2  -4    5.65    0.86
  12  -2   4    5.33    0.85
 -12  -2  -4    7.05    1.03
 -12  -2  -4    7.45    0.98
  12  -2   4    9.43    1.04
 -12   2   4    7.46    1.00
  13   2   4   -1.26    0.60
  13  -2  -4   -0.01    0.69
  13   2   4   -0.42    0.62
  13  -2  -4   -0.26    0.65
 -13   2  -4    0.47    0.70
 -13   2  -4   -0.37    0.58
 -13  -2   4   -1.01    0.67
  13   2   4    0.07    0.65
 -13  -2   4    0.23    0.72
  13  -2  -4    0.23    0.71
  13  -2   4    0.11    0.62
  13   2  -4   -0.10    0.76
 -13   2   4    0.09    0.70
 -13  -2  -4    0.20    0.67
 -13   2   4   -0.52    0.67
 -13  -2  -4   -0.61    0.64
  13   2  -4   -0.29    0.70
  13  -2   4    1.05    0.66
  13   2  -4    0.35    0.71
  13  -2   4   -0.02    0.67
  14  -2  -4    0.16    0.72
 -14  -2   4   -0.90    0.74
 -14   2  -4    0.29    0.73
  14  -2  -4   -0.73    0.69
 -14   2  -4    0.34    0.75
 -14  -2   4    0.59    0.77
  14   2   4    0.54    0.67
  14  -2  -4   -0.83    0.65
  14   2   4   -0.47    0.68
  14   2   4    0.61    0.71
  14   2  -4    0.44    0.75
 -14  -2  -4   -0.17    0.72
  14  -2   4   -0.48    0.61
 -14   2   4   -0.22    0.72
  14  -2   4   -1.72    0.60
  14  -2   4   -0.89    0.62
  14   2  -4   -0.94    0.71
 -14  -2  -4   -0.58    0.62
 -14   2   4    0.04    0.78
  14   2  -4    0.24    0.76
   0  -2  -5    5.99    0.48
   0   2  -5    6.38    0.30
   0  -2   5    7.53    0.57
   0   2  -5    6.94    0.56
   0   2   5    5.58    0.49
   0  -2  -5    6.31    0.54
   0   2  -5    6.93    0.52
   0  -2  -5    6.03    0.43
   0  -2  -5    6.71    0.52
   0   2  -5    6.09    0.53
   0  -2   5    6.17    0.46
   0  -2  -5    7.77    0.57
   0  -2   5    6.14    0.48
   0   2  -5    6.51    0.54
   0   2   5    6.14    0.42
   0   2  -5    6.18    0.30
   0   2   5    6.25    0.54
   1   2   5    5.91    0.49
   1  -2  -5    6.27    0.54
  -1   2  -5    7.92    0.59
  -1  -2   5    6.46    0.37
  -1   2  -5    6.23    0.54
   1  -2  -5    6.07    0.44
   1  -2  -5    5.86    0.44
   1  -2  -5    6.70    0.52
  -1  -2   5    6.39    0.49
  -1  -2   5    6.32    0.51
  -1   2  -5    6.67    0.58
   1   2   5    6.07    0.54
  -1   2  -5    5.85    0.51
  -1  -2   5    6.40    0.48
   1   2   5    6.23    0.36
   1  -2  -5    5.55    0.53
  -1   2   5    5.79    0.53
  -1   2   5    5.91    0.50
   1  -2   5    6.02    0.49
  -1  -2  -5    7.54    0.55
   1   2  -5    5.35    0.49
   1   2  -5    5.71    0.51
  -1   2   5    6.09    0.46
   1   2  -5    5.95    0.51
  -1  -2  -5    6.91    0.44
   1  -2   5    6.46    0.42
  -1  -2  -5    6.39    0.51
   1   2  -5    7.89    0.57
   1  -2   5    6.23    0.52
  -1  -2  -5    6.31    0.52
  -1  -2  -5    6.08    0.56
  -2   2  -5   23.95    1.14
   2   2   5   26.00    1.09
  -2  -2   5   25.03    1.12
   2   2   5   26.68    1.18
  -2  -2   5   24.85    1.14
  -2   2  -5   26.21    1.18
  -2  -2   5   25.25    1.02
  -2   2  -5   24.95    1.13
   2  -2  -5   26.73    1.11
   2   2   5   26.22    0.90
   2  -2  -5   24.24    1.18
  -2   2  -5   25.53    1.17
  -2   2  -5   24.45    0.90
   2  -2  -5   24.86    1.00
   2  -2  -5   24.37    1.11
   2  -2  -5   24.34    1.07
  -2  -2  -5   25.00    0.90
   2  -2   5   26.26    0.99
  -2  -2  -5   25.06    1.12
   2  -2   5   26.51    1.12
   2   2  -5   25.61    1.09
  -2  -2  -5   25.28    1.16
   2   2  -5   26.01    1.09
  -2   2   5   26.51    1.11
   2   2  -5   24.71    1.15
   2  -2   5   26.21    0.91
   2  -2   5   27.61    1.11
  -2   2   5   26.55    1.15
  -2  -2  -5   24.51    1.14
  -2   2   5   26.50    1.08
  -2  -2  -5   24.41    1.15
  -2  -2  -5   26.88    1.02
   2   2  -5   24.71    1.13
  -3   2  -5   12.72    0.82
   3   2   5   11.58    0.80
   3  -2  -5   13.17    0.72
  -3   2  -5   13.53    0.80
   3  -2  -5   13.52    0.59
  -3   2  -5   12.01    0.78
   3  -2  -5   14.13    0.78
   3   2   5   13.49    0.70
  -3   2  -5   12.80    0.77
  -3  -2   5   12.33    0.75
   3   2   5   12.99    0.79
   3  -2  -5   12.91    0.80
  -3   2  -5   13.46    0.58
  -3  -2   5   13.72    0.79
  -3  -2   5   12.88    0.68
   3  -2   5   13.93    0.58
  -3  -2  -5   11.99    0.79
  -3  -2  -5   13.38    0.67
   3  -2   5   12.09    0.72
   3   2  -5   13.73    0.71
   3   2  -5   13.34    0.79
  -3  -2  -5   13.32    0.79
   3   2  -5   12.49    0.76
  -3   2   5   14.61    0.80
  -3   2   5   13.19    0.78
  -3   2   5   14.13    0.74
  -3  -2  -5   12.95    0.84
  -3  -2  -5   13.62    0.78
   3   2  -5   12.90    0.68
   3  -2   5   13.20    0.75
   4   2   5    8.26    0.67
  -4   2  -5    5.54    0.59
  -4   2  -5    7.89    0.65
  -4   2  -5    7.96    0.62
  -4   2  -5    8.12    0.47
   4   2   5    7.57    0.63
   4  -2  -5    7.47    0.67
  -4  -2   5    7.64    0.57
   4  -2  -5    7.48    0.61
  -4  -2   5    8.31    0.67
   4   2   5    8.20    0.54
  -4  -2   5    8.99    0.66
   4  -2  -5    7.74    0.44
   4  -2  -5    8.84    0.56
  -4   2  -5    7.06    0.60
   4  -2   5    8.40    0.44
   4   2  -5    6.97    0.55
  -4  -2  -5    8.11    0.67
  -4   2   5    8.37    0.65
   4   2  -5    8.53    0.51
   4  -2   5    8.31    0.64
  -4  -2  -5    7.53    0.53
  -4   2   5    9.23    0.69
   4  -2   5    7.45    0.58
  -4   2   5    8.11    0.47
  -4  -2  -5    7.56    0.64
   4   2  -5    8.69    0.69
  -4  -2  -5    7.87    0.65
  -4  -2  -5    7.65    0.68
  -4   2   5    7.61    0.61
   4   2  -5    8.29    0.67
  -5  -2   5    2.88    0.49
   5   2   5    4.47    0.54
  -5   2  -5    3.57    0.49
   5  -2  -5    4.20    0.51
  -5  -2   5    3.86    0.50
   5  -2  -5    3.93    0.58
   5  -2  -5    3.97    0.40
  -5   2  -5    3.40    0.48
  -5   2  -5    3.68    0.39
  -5  -2   5    2.84    0.23
  -5  -2   5    4.00    0.45
   5  -2  -5    3.77    0.31
   5   2   5    3.50    0.50
  -5   2  -5    2.85    0.45
  -5   2  -5    4.32    0.57
   5   2   5    3.28    0.36
   5  -2   5    3.83    0.32
  -5  -2  -5    4.18    0.53
   5  -2   5    3.03    0.47
  -5  -2  -5    3.71    0.43
  -5   2   5    3.79    0.50
  -5   2   5    3.46    0.51
  -5   2   5    3.89    0.47
   5  -2   5    3.05    0.39
  -5   2   5    3.73    0.28
   5   2  -5    3.34    0.48
   5   2  -5    2.23    0.42
   5   2  -5    3.97    0.42
  -5  -2  -5    4.98    0.59
   5   2  -5    3.53    0.33
  -5  -2  -5    3.46    0.47
   6  -2  -5   -0.20    0.33
  -6  -2   5    0.34    0.38
   6  -2  -5    0.10    0.19
  -6   2  -5   -0.20    0.33
   6  -2  -5    0.31    0.38
  -6   2  -5    0.21    0.18
  -6   2  -5    0.10    0.29
   6   2   5    0.04    0.20
  -6  -2   5   -0.22    0.32
  -6   2  -5    0.12    0.30
  -6  -2   5    0.78    0.32
   6   2   5   -0.04    0.32
   6   2   5    0.02    0.33
  -6   2  -5    0.40    0.27
   6  -2  -5    0.15    0.22
  -6   2  -5   -0.21    0.27
   6   2  -5    0.46    0.38
   6  -2   5    0.24    0.20
  -6  -2  -5    0.18    0.13
  -6  -2  -5   -0.17    0.28
  -6   2   5   -0.07    0.35
   6  -2   5    0.11    0.33
  -6   2   5   -0.06    0.31
   6   2  -5    0.22    0.27
   6   2  -5    0.25    0.18
   6  -2   5   -0.34    0.20
  -6   2   5    0.28    0.34
  -6  -2  -5    0.22    0.34
  -6   2   5    0.14    0.12
  -6  -2  -5    0.55    0.30
   6   2  -5   -0.02    0.34
  -6  -2  -5   -0.09    0.36
   7   2   5   -0.03    0.36
  -7  -2   5    0.67    0.32
  -7   2  -5    0.37    0.41
  -7  -2   5    0.32    0.41
   7  -2  -5    0.37    0.22
   7  -2  -5    0.28    0.43
  -7   2  -5   -0.15    0.28
  -7   2  -5    0.36    0.36
  -7   2  -5   -0.04    0.34
  -7  -2   5    0.35    0.37
   7   2   5   -0.01    0.19
   7  -2  -5   -0.63    0.33
   7  -2  -5    0.16    0.22
   7   2   5    0.09    0.37
  -7   2  -5    0.17    0.32
  -7   2  -5    0.20    0.21
   7   2  -5    0.23    0.29
   7   2  -5    0.00    0.40
  -7  -2  -5    0.38    0.17
  -7  -2  -5    0.59    0.44
  -7   2   5    0.49    0.41
  -7  -2  -5    0.57    0.35
  -7  -2  -5   -0.04    0.35
  -7  -2  -5    0.62    0.33
   7   2  -5    0.03    0.37
  -7   2   5    0.64    0.36
  -7   2   5    0.26    0.35
   7  -2   5    0.29    0.36
   7  -2   5    0.37    0.23
   7  -2   5   -0.03    0.38
  -8   2  -5    0.22    0.38
  -8  -2   5   -0.36    0.40
  -8   2  -5    0.43    0.23
   8   2   5   -0.15    0.39
   8  -2  -5    0.34    0.26
  -8   2  -5    0.14    0.33
   8  -2  -5    0.93    0.44
  -8   2  -5    0.25    0.40
   8   2   5   -0.15    0.18
  -8  -2   5    0.23    0.30
   8   2   5    0.25    0.38
   8  -2  -5    0.62    0.49
  -8  -2   5   -0.29    0.43
  -8   2  -5    0.08    0.33
   8   2  -5   -0.07    0.29
  -8   2   5    0.56    0.47
   8   2  -5   -0.02    0.42
  -8  -2  -5   -0.18    0.37
  -8   2   5    0.53    0.42
   8  -2   5    0.23    0.40
   8  -2   5    0.60    0.43
  -8  -2  -5   -0.06    0.39
  -8  -2  -5    0.46    0.31
  -8  -2  -5    0.47    0.20
   8   2  -5    0.23    0.42
   8  -2   5    0.63    0.26
  -8  -2  -5   -0.31    0.32
  -8   2   5    0.24    0.36
  -9   2  -5    0.41    0.40
   9  -2  -5    0.98    0.55
  -9   2  -5    0.90    0.46
  -9   2  -5    0.61    0.27
  -9  -2   5    0.66    0.36
  -9  -2   5    1.11    0.56
  -9  -2   5    0.45    0.46
   9   2   5   -0.05    0.45
  -9   2  -5    0.78    0.53
   9   2   5    0.52    0.43
   9  -2  -5    1.04    0.51
  -9   2  -5    1.00    0.52
   9  -2  -5    0.57    0.32
  -9   2   5    0.35    0.46
   9   2  -5    0.34    0.35
  -9  -2  -5    0.60    0.39
  -9  -2  -5    0.69    0.54
  -9  -2  -5    0.86    0.47
  -9   2   5    0.98    0.50
   9   2  -5    0.60    0.44
   9  -2   5    0.73    0.46
  -9   2   5    1.03    0.41
   9   2  -5    1.65    0.58
  -9  -2  -5    1.72    0.50
   9  -2   5    0.96    0.30
   9  -2   5    0.05    0.44
 -10   2  -5    0.82    0.48
  10   2   5    1.33    0.58
  10   2   5    1.31    0.60
  10  -2  -5    0.43    0.50
 -10   2  -5    1.77    0.63
 -10  -2   5    1.36    0.40
 -10  -2   5    1.62    0.61
 -10  -2   5    1.13    0.53
  10  -2  -5    1.86    0.65
 -10   2  -5    1.19    0.57
  10   2  -5    0.86    0.56
  10   2  -5    1.86    0.63
 -10   2   5    1.09    0.55
  10  -2   5    1.81    0.61
 -10  -2  -5    1.32    0.52
  10   2  -5    1.30    0.45
 -10  -2  -5    1.23    0.56
 -10  -2  -5    0.77    0.55
  10  -2   5    2.76    0.64
 -10   2   5    1.56    0.61
 -10   2   5    1.43    0.47
  11  -2  -5    2.04    0.68
 -11  -2   5    1.79    0.72
  11   2   5    2.52    0.69
  11   2   5    2.41    0.73
 -11  -2   5    3.41    0.77
 -11   2  -5    2.00    0.65
  11  -2  -5    2.55    0.66
  11   2   5    4.01    0.78
 -11   2  -5    1.34    0.57
 -11   2  -5    2.01    0.65
  11   2  -5    2.41    0.75
  11  -2   5    2.43    0.67
  11  -2   5    3.12    0.76
 -11   2   5    3.60    0.80
 -11  -2  -5    2.44    0.72
  11   2  -5    2.10    0.53
 -11  -2  -5    2.01    0.64
 -11  -2  -5    2.03    0.66
  11   2  -5    1.02    0.63
 -11   2   5    2.18    0.70
 -11   2   5    2.69    0.54
  12  -2  -5    0.95    0.69
 -12   2  -5    1.78    0.67
 -12   2  -5    1.46    0.64
  12  -2  -5    0.17    0.64
 -12   2  -5    2.31    0.75
  12   2   5    1.26    0.70
  12   2   5    0.63    0.68
  12   2   5    2.54    0.79
 -12  -2   5    2.59    0.78
 -12  -2   5    1.29    0.76
  12  -2   5    1.11    0.69
  12  -2   5    2.60    0.80
  12   2  -5    1.59    0.75
 -12   2   5    1.85    0.77
  12  -2   5    2.04    0.72
  12   2  -5    2.19    0.83
 -12  -2  -5    2.17    0.72
 -12  -2  -5    1.20    0.65
  12   2  -5    1.96    0.74
 -12  -2  -5    1.65    0.66
 -12   2   5    1.52    0.69
  13   2   5    1.47    0.76
  13   2   5    1.64    0.80
 -13   2  -5    1.44    0.73
  13  -2  -5    2.49    0.88
 -13  -2   5    0.43    0.77
 -13   2  -5    2.34    0.79
 -13   2  -5    1.65    0.79
  13  -2  -5    1.42    0.74
 -13  -2   5   -0.11    0.78
  13   2   5    0.48    0.71
  13   2  -5    2.10    0.81
 -13  -2  -5    2.32    0.80
  13  -2   5    1.69    0.72
  13  -2   5    2.53    0.85
  13   2  -5    0.15    0.71
  13  -2   5    2.00    0.79
 -13   2   5    2.16    0.85
 -13  -2  -5    2.01    0.75
  13   2  -5    1.93    0.79
 -13   2   5    1.76    0.83
  14   2   5   -0.31    0.71
  14  -2  -5   -0.10    0.72
  14  -2  -5    0.52    0.79
  14   2   5   -0.36    0.70
  14   2   5   -0.54    0.71
 -14  -2   5    0.70    0.82
 -14   2  -5   -0.27    0.67
 -14   2  -5   -0.16    0.66
  14  -2  -5    0.73    0.77
 -14  -2   5    0.37    0.84
 -14   2   5   -1.35    0.72
  14   2  -5   -0.28    0.71
  14  -2   5   -0.47    0.67
  14   2  -5    0.24    0.89
 -14  -2  -5    0.20    0.67
 -14   2   5    0.90    0.79
  14  -2   5    0.12    0.76
  14   2  -5   -0.43    0.76
  14  -2   5   -0.12    0.72
 -14  -2  -5   -0.63    0.72
   0   2  -6    8.32    0.61
   0  -2  -6    8.39    0.56
   0  -2   6    7.86    0.64
   0   2   6    8.03    0.63
   0   2  -6    7.37    0.63
   0  -2   6    6.88    0.56
   0   2   6    6.47    0.62
   0   2  -6    8.71    0.62
   0   2   6    6.90    0.47
   0   2  -6    6.36    0.58
   0  -2   6    7.04    0.52
   0   2  -6    7.64    0.36
   0  -2  -6    7.09    0.59
   0  -2  -6    8.24    0.64
   0  -2  -6    8.28    0.61
   0   2  -6    8.32    0.36
   0  -2  -6    7.95    0.49
  -1   2  -6    7.21    0.62
  -1  -2   6    5.60    0.50
  -1  -2   6    5.79    0.56
   1  -2  -6    5.79    0.54
  -1  -2   6    4.27    0.34
   1  -2  -6    4.73    0.41
  -1   2  -6    4.46    0.50
   1  -2  -6    4.93    0.43
   1  -2  -6    5.40    0.53
   1   2   6    4.36    0.46
   1   2   6    5.72    0.54
  -1  -2   6    5.62    0.49
  -1   2  -6    4.87    0.52
  -1   2  -6    4.05    0.48
   1  -2  -6    4.03    0.54
   1   2   6    4.54    0.35
  -1   2   6    4.61    0.43
   1  -2   6    5.29    0.42
  -1  -2  -6    4.88    0.39
  -1  -2  -6    5.43    0.53
   1   2  -6    5.54    0.53
   1   2  -6    5.48    0.54
   1   2  -6    3.79    0.46
  -1   2   6    4.60    0.50
  -1  -2  -6    5.64    0.57
   1  -2   6    5.45    0.50
   1  -2   6    4.03    0.47
  -1  -2  -6    5.48    0.57
  -1  -2  -6    4.43    0.48
   1   2  -6    4.25    0.46
  -1   2   6    4.43    0.49
  -2   2  -6    3.30    0.46
   2  -2  -6    2.59    0.31
   2   2   6    2.58    0.38
   2  -2  -6    2.37    0.49
   2   2   6    2.66    0.21
   2   2   6    1.92    0.40
   2  -2  -6    3.10    0.43
  -2   2  -6    2.56    0.43
   2  -2  -6    2.83    0.37
  -2   2  -6    2.12    0.42
  -2   2  -6    2.33    0.18
  -2  -2   6    2.90    0.44
  -2  -2   6    2.56    0.40
   2  -2  -6    2.88    0.43
  -2   2  -6    2.56    0.45
  -2  -2   6    2.72    0.31
  -2   2   6    2.75    0.44
  -2  -2  -6    2.23    0.39
   2   2  -6    2.24    0.39
   2   2  -6    3.09    0.41
  -2  -2  -6    3.01    0.23
  -2   2   6    2.45    0.34
  -2  -2  -6    2.83    0.46
  -2   2   6    3.00    0.42
  -2  -2  -6    3.42    0.47
  -2  -2  -6    2.34    0.43
   2  -2   6    2.53    0.19
   2   2  -6    2.41    0.43
   2  -2   6    2.64    0.28
   2   2  -6    2.67    0.37
  -2  -2  -6    2.71    0.31
   2  -2   6    3.34    0.42
   2  -2   6    2.34    0.42
  -2   2   6    3.53    0.45
  -3  -2   6   46.13    1.72
  -3   2  -6   44.99    1.87
   3  -2  -6   44.27    1.77
   3   2   6   44.78    1.86
  -3  -2   6   42.26    1.80
  -3   2  -6   44.58    1.85
   3  -2  -6   45.56    1.80
   3  -2  -6   43.97    1.64
  -3   2  -6   45.16    1.82
  -3  -2   6   45.60    1.82
   3  -2  -6   44.40    1.86
  -3   2  -6   42.90    1.58
   3   2   6   45.01    1.74
  -3   2  -6   45.05    1.83
  -3   2   6   45.30    1.83
  -3   2   6   48.07    1.82
   3  -2   6   45.15    1.61
   3   2  -6   42.81    1.80
  -3  -2  -6   44.40    1.67
  -3   2   6   46.99    1.76
  -3  -2  -6   43.65    1.81
   3  -2   6   46.99    1.80
   3   2  -6   45.58    1.75
  -3  -2  -6   43.82    1.83
   3   2  -6   45.04    1.75
   3  -2   6   43.64    1.79
  -3  -2  -6   44.96    1.84
   3   2  -6   43.15    1.82
  -3  -2  -6   43.81    1.87
   4  -2  -6   12.49    0.74
  -4   2  -6   13.50    0.61
   4  -2  -6   12.19    0.82
  -4   2  -6   12.86    0.81
   4  -2  -6   12.88    0.90
   4  -2  -6   14.01    0.63
  -4  -2   6   12.24    0.74
  -4   2  -6   12.79    0.85
  -4  -2   6   11.41    0.83
  -4  -2   6   13.57    0.81
   4   2   6   14.58    0.88
   4   2   6   12.71    0.88
   4   2   6   13.04    0.73
  -4   2  -6   14.54    0.84
  -4   2  -6   13.50    0.89
  -4   2   6   13.30    0.83
  -4  -2  -6   12.52    0.68
  -4  -2  -6   12.70    0.84
   4   2  -6   12.60    0.71
  -4  -2  -6   13.45    0.84
   4  -2   6   13.46    0.58
  -4   2   6   11.33    0.82
  -4   2   6   12.43    0.65
   4   2  -6   13.47    0.86
   4  -2   6   12.64    0.75
  -4   2   6   14.33    0.79
   4   2  -6   12.97    0.82
   4  -2   6   13.31    0.81
  -4  -2  -6   13.23    0.89
   4   2  -6   13.60    0.73
  -4  -2  -6   14.41    0.88
   5  -2  -6    1.02    0.23
  -5   2  -6    0.56    0.38
   5  -2  -6    0.89    0.43
   5   2   6    0.91    0.39
   5   2   6    0.69    0.27
   5  -2  -6    0.73    0.39
  -5   2  -6    0.83    0.35
  -5  -2   6    0.72    0.34
  -5  -2   6    0.80    0.39
  -5  -2   6    0.64    0.34
  -5   2  -6    0.57    0.35
  -5   2  -6    0.59    0.23
  -5   2  -6    0.44    0.40
   5   2   6    0.97    0.39
   5  -2  -6    1.16    0.30
  -5  -2  -6    0.86    0.36
  -5   2   6    0.89    0.36
  -5  -2  -6    1.37    0.31
  -5  -2  -6    0.70    0.37
   5  -2   6    0.37    0.29
  -5   2   6    0.55    0.36
   5   2  -6    0.77    0.28
   5   2  -6    1.35    0.43
   5   2  -6    1.40    0.43
   5  -2   6    0.69    0.20
   5  -2   6    1.00    0.37
  -5   2   6    0.82    0.20
  -5  -2  -6    0.25    0.36
   5   2  -6    0.71    0.25
  -5  -2  -6    0.48    0.38
  -5   2   6    0.74    0.35
  -6  -2   6    0.70    0.38
  -6  -2   6    0.41    0.40
  -6   2  -6    0.69    0.27
   6   2   6    0.85    0.27
   6   2   6    1.20    0.43
  -6   2  -6    0.79    0.41
  -6   2  -6    0.49    0.34
   6  -2  -6    1.87    0.43
   6  -2  -6    0.74    0.42
   6  -2  -6    0.80    0.22
   6   2   6    1.36    0.45
  -6  -2   6    1.48    0.39
  -6   2  -6    0.84    0.41
  -6   2  -6    0.82    0.41
   6  -2  -6    1.64    0.33
  -6   2   6    0.88    0.38
   6   2  -6    1.17    0.45
  -6   2   6    1.19    0.19
  -6  -2  -6    1.10    0.39
   6   2  -6    0.58    0.43
  -6  -2  -6    0.96    0.32
   6  -2   6    1.37    0.41
   6  -2   6    1.61    0.24
   6   2  -6    0.58    0.28
  -6   2   6    1.50    0.43
  -6  -2  -6    1.17    0.40
  -6   2   6    0.73    0.35
   6  -2   6    1.32    0.33
   6   2  -6    0.65    0.24
  -6  -2  -6    1.50    0.43
   7   2   6    0.67    0.42
  -7  -2   6    0.41    0.39
  -7   2  -6    0.36    0.39
   7  -2  -6    0.86    0.25
  -7  -2   6    0.79    0.47
  -7   2  -6    1.01    0.33
  -7   2  -6    1.11    0.46
   7   2   6    1.04    0.47
   7  -2  -6    0.26    0.40
  -7   2  -6    0.28    0.42
   7  -2  -6    0.33    0.42
   7  -2  -6    0.88    0.30
   7   2   6    0.57    0.26
  -7   2  -6    0.94    0.45
   7   2   6    0.60    0.15
  -7  -2   6    0.55    0.37
   7  -2   6    1.27    0.46
   7  -2   6    1.03    0.24
   7   2  -6    1.39    0.47
  -7   2   6    0.75    0.39
   7   2  -6    0.18    0.28
   7  -2   6    1.35    0.46
  -7   2   6    0.33    0.44
  -7  -2  -6    1.78    0.46
  -7  -2  -6    0.30    0.34
  -7  -2  -6    0.77    0.35
   7  -2   6    0.37    0.29
  -7   2   6    0.54    0.37
  -7  -2  -6    0.60    0.47
   7   2  -6    0.66    0.43
  -8   2  -6   17.61    1.12
  -8   2  -6   16.93    0.95
  -8  -2   6   16.42    1.09
   8  -2  -6   16.03    0.81
   8   2   6   16.86    1.19
   8  -2  -6   16.36    1.07
  -8   2  -6   17.04    1.15
  -8  -2   6   17.36    0.99
   8  -2  -6   17.10    1.14
  -8   2  -6   14.29    0.99
   8   2   6   17.43    1.14
   8   2   6   14.23    0.77
  -8  -2   6   17.61    1.11
   8  -2   6   14.78    0.85
   8  -2   6   14.70    1.13
  -8  -2  -6   16.04    0.96
   8  -2   6   16.15    1.13
  -8   2   6   14.71    1.06
   8   2  -6   15.71    0.92
  -8   2   6   15.62    1.01
   8   2  -6   14.96    1.09
  -8  -2  -6   17.82    1.11
   8  -2   6   14.58    0.77
  -8  -2  -6   20.25    1.23
   8   2  -6   15.67    1.09
  -8   2   6   16.27    1.08
  -8  -2  -6   14.30    0.95
  -9   2  -6   23.95    1.25
  -9  -2   6   24.87    1.42
  -9   2  -6   22.65    1.29
   9  -2  -6   23.08    1.46
  -9   2  -6   24.31    1.40
   9  -2  -6   21.24    1.33
   9   2   6   22.07    1.48
  -9   2  -6   21.08    1.37
  -9  -2   6   22.23    1.42
  -9  -2   6   24.81    1.23
   9   2   6   25.37    1.46
  -9  -2  -6   24.05    1.43
  -9   2   6   23.75    1.40
  -9   2   6   24.20    1.44
  -9  -2  -6   23.64    1.39
  -9  -2  -6   21.71    1.24
   9   2  -6   23.66    1.21
   9   2  -6   24.76    1.50
   9   2  -6   23.19    1.40
   9  -2   6   22.41    1.10
  -9   2   6   23.96    1.30
  -9  -2  -6   24.22    1.31
   9  -2   6   22.38    1.42
   9  -2   6   22.60    1.41
  10  -2  -6   14.04    1.25
 -10  -2   6   15.61    1.21
 -10   2  -6   15.45    1.24
  10   2   6   14.98    1.25
 -10   2  -6   14.71    1.05
  10   2   6   13.31    1.24
 -10   2  -6   12.71    1.15
  10  -2  -6   14.62    1.17
 -10  -2   6   13.79    1.23
 -10  -2   6   13.58    0.95
  10   2  -6   16.80    1.24
 -10  -2  -6   13.72    1.09
 -10  -2  -6   16.83    1.26
 -10   2   6   15.25    1.23
 -10  -2  -6   15.58    1.11
  10   2  -6   18.11    1.33
 -10   2   6   15.12    1.06
  10  -2   6   13.66    1.23
  10   2  -6   14.32    0.98
 -10   2   6   12.90    1.19
  10  -2   6   15.19    1.26
 -11  -2   6   10.75    1.10
  11   2   6   10.46    1.21
 -11   2  -6    9.73    1.12
  11  -2  -6    7.93    1.02
  11  -2  -6    9.99    1.04
 -11   2  -6   10.50    0.99
  11   2   6   12.18    1.22
 -11  -2   6   11.93    1.18
 -11   2  -6    9.52    1.08
 -11   2   6    9.10    1.05
  11   2  -6    8.48    1.11
 -11  -2  -6    9.04    1.13
  11   2  -6    9.28    1.05
  11  -2   6    7.29    1.02
 -11   2   6    7.60    0.95
  11  -2   6   13.58    1.26
 -11   2   6    9.83    0.89
 -11  -2  -6   10.62    1.00
 -11  -2  -6    9.44    1.00
 -12   2  -6    5.80    1.00
 -12  -2   6    7.55    1.09
 -12   2  -6    6.64    1.05
 -12   2  -6    8.29    0.98
  12  -2  -6    4.78    0.86
  12   2   6    6.39    1.04
  12   2   6    4.44    0.88
  12  -2  -6    4.52    1.00
 -12  -2   6    6.96    1.04
  12   2   6    6.07    0.98
 -12   2   6    5.42    0.90
  12   2  -6    4.66    0.88
 -12  -2  -6    7.38    0.95
  12  -2   6    4.47    0.91
 -12   2   6    5.05    0.91
 -12  -2  -6    6.46    1.01
 -12  -2  -6    5.02    0.91
  12  -2   6    6.04    0.95
  12   2  -6    6.46    1.06
 -13  -2   6    0.23    0.80
  13  -2  -6    0.57    0.84
 -13   2  -6    0.39    0.67
  13   2   6    0.99    0.71
 -13  -2   6    0.74    0.80
  13   2   6   -0.17    0.71
 -13   2  -6    0.43    0.76
  13   2   6    1.80    0.83
 -13   2  -6    0.39    0.72
  13  -2  -6   -0.25    0.69
 -13  -2  -6    0.11    0.66
  13   2  -6   -0.73    0.66
 -13   2   6    1.85    0.86
  13  -2   6    0.79    0.75
  13  -2   6    0.02    0.70
 -13   2   6    0.84    0.78
 -13  -2  -6    0.53    0.67
 -13  -2  -6   -0.03    0.62
  13   2  -6    0.23    0.73
  13  -2   6    0.10    0.69
  13   2  -6    0.12    0.76
   0  -2   7   -0.09    0.24
   0  -2  -7    0.07    0.34
   0  -2  -7    0.10    0.23
   0  -2  -7    0.47    0.36
   0  -2  -7    0.24    0.29
   0   2  -7    0.05    0.28
   0   2   7    0.17    0.30
   0   2  -7   -0.14    0.30
   0   2  -7    0.33    0.36
   0   2  -7   -0.15    0.12
   0  -2  -7   -0.10    0.32
   0  -2   7    0.15    0.27
   0  -2   7    0.17    0.33
   0   2   7   -0.05    0.31
   0   2  -7    0.04    0.34
   0   2   7   -0.30    0.21
   0   2  -7    0.11    0.14
   1  -2  -7   10.38    0.61
  -1   2  -7    9.96    0.75
   1  -2  -7   10.52    0.66
   1   2   7   11.80    0.56
  -1   2  -7    9.73    0.73
  -1   2  -7   11.71    0.77
   1  -2  -7    9.96    0.73
  -1   2  -7   11.55    0.78
  -1  -2   7   11.77    0.68
   1   2   7   12.47    0.80
  -1  -2   7   10.55    0.78
   1  -2  -7   10.21    0.81
   1  -2  -7   10.12    0.72
   1   2   7   11.55    0.75
  -1  -2   7   11.48    0.71
  -1  -2  -7   10.59    0.58
  -1  -2  -7   12.21    0.84
   1   2  -7   12.00    0.77
  -1  -2  -7   11.16    0.76
   1   2  -7   11.96    0.77
   1   2  -7   11.42    0.79
  -1   2   7    9.93    0.65
   1  -2   7   10.19    0.76
   1  -2   7   11.36    0.71
  -1  -2  -7   12.17    0.77
   1  -2   7   11.91    0.62
   1   2  -7   11.14    0.53
  -1   2   7   10.45    0.76
  -1   2   7   11.27    0.78
   1   2  -7   10.13    0.72
  -1  -2  -7    9.97    0.72
  -2   2  -7    0.48    0.37
  -2   2  -7    0.69    0.37
  -2   2  -7    0.76    0.37
   2   2   7    0.44    0.35
  -2  -2   7    0.58    0.23
  -2   2  -7    0.61    0.33
   2  -2  -7    0.91    0.36
  -2  -2   7    1.44    0.40
   2  -2  -7    0.57    0.33
   2   2   7    1.55    0.37
   2  -2  -7    0.41    0.40
   2  -2  -7    1.23    0.30
   2   2   7    0.71    0.17
   2  -2  -7    0.70    0.26
  -2  -2   7    0.60    0.32
  -2   2   7    0.72    0.36
   2   2  -7    1.05    0.36
   2   2  -7    0.69    0.30
  -2  -2  -7    0.75    0.37
  -2  -2  -7    0.20    0.36
  -2   2   7    1.13    0.32
   2   2  -7    0.98    0.34
   2  -2   7    1.13    0.32
  -2  -2  -7    0.78    0.22
   2  -2   7    1.16    0.36
   2   2  -7    0.90    0.38
  -2  -2  -7    0.79    0.36
  -2   2   7    1.06    0.36
  -2  -2  -7    0.79    0.38
   2  -2   7    0.59    0.22
  -3  -2   7    0.40    0.25
  -3  -2   7   -0.22    0.30
   3  -2  -7    0.42    0.31
  -3   2  -7   -0.03    0.35
   3  -2  -7    0.22    0.22
  -3   2  -7    0.19    0.13
   3   2   7   -0.02    0.29
  -3  -2   7   -0.12    0.33
  -3   2  -7    0.09    0.34
   3   2   7    0.23    0.33
  -3   2  -7    0.38    0.31
   3  -2  -7    0.06    0.33
   3  -2  -7    0.17    0.29
   3  -2  -7    0.60    0.42
  -3   2  -7    0.07    0.32
  -3   2   7    0.65    0.35
   3   2  -7    0.27    0.34
   3   2  -7    0.40    0.36
  -3  -2  -7   -0.20    0.33
   3  -2   7    0.18    0.18
   3   2  -7    0.44    0.28
  -3   2   7    0.08    0.27
   3  -2   7    0.22    0.32
   3  -2   7   -0.01    0.29
  -3  -2  -7    0.00    0.34
  -3  -2  -7   -0.07    0.20
  -3  -2  -7    0.08    0.34
  -3   2   7    0.29    0.32
   3   2  -7    0.11    0.30
  -3  -2  -7    0.24    0.38
   4   2   7   10.64    0.80
  -4  -2   7    9.33    0.64
   4   2   7   10.18    0.81
  -4  -2   7    8.92    0.74
  -4  -2   7   10.31    0.78
   4   2   7    9.60    0.66
  -4   2  -7    8.33    0.74
   4  -2  -7    9.15    0.75
  -4   2  -7    9.77    0.76
  -4   2  -7    9.73    0.49
   4  -2  -7   10.72    0.69
  -4   2  -7   10.02    0.80
  -4   2  -7    9.33    0.79
   4  -2  -7    9.04    0.78
   4  -2  -7   10.00    0.54
  -4  -2  -7    9.53    0.56
  -4  -2  -7   10.11    0.82
  -4   2   7    8.12    0.69
   4   2  -7   10.57    0.76
   4   2  -7    8.93    0.78
  -4  -2  -7    9.45    0.72
   4  -2   7   10.06    0.75
   4  -2   7   10.27    0.49
  -4   2   7   10.20    0.68
  -4   2   7   10.79    0.79
   4   2  -7   10.21    0.67
   4   2  -7   10.19    0.66
  -4  -2  -7    9.31    0.73
   4  -2   7    9.44    0.69
  -4  -2  -7   10.56    0.80
   5  -2  -7   19.45    0.95
  -5   2  -7   16.09    1.02
   5   2   7   18.22    1.12
  -5   2  -7   18.18    0.81
  -5   2  -7   18.32    1.07
   5  -2  -7   19.62    1.05
  -5   2  -7   17.42    1.06
   5   2   7   17.00    0.90
  -5  -2   7   19.86    0.99
   5  -2  -7   17.49    0.81
   5  -2  -7   20.15    1.17
   5   2   7   17.46    1.09
  -5   2  -7   17.62    1.11
  -5  -2   7   18.47    1.04
  -5  -2   7   18.77    1.07
  -5  -2  -7   18.09    0.88
  -5   2   7   19.06    0.82
   5  -2   7   17.61    0.95
   5  -2   7   18.54    1.05
  -5  -2  -7   17.85    1.02
  -5  -2  -7   20.04    1.14
   5   2  -7   18.55    0.92
  -5  -2  -7   17.22    1.05
   5   2  -7   15.77    1.04
  -5   2   7   18.88    1.07
  -5  -2  -7   17.93    1.08
   5  -2   7   18.18    0.74
   5   2  -7   18.21    1.09
  -5   2   7   17.02    0.98
  -5   2   7   17.78    1.04
   5   2  -7   18.57    0.91
   6   2   7    0.40    0.39
  -6  -2   7    0.18    0.34
   6   2   7    0.55    0.29
  -6   2  -7    0.44    0.42
  -6   2  -7    0.47    0.37
   6  -2  -7    0.11    0.20
   6  -2  -7    0.21    0.47
   6  -2  -7    0.61    0.29
  -6  -2   7    0.23    0.40
  -6  -2   7   -0.17    0.35
  -6   2  -7    0.22    0.39
   6   2   7    0.12    0.40
   6  -2  -7   -0.19    0.38
  -6   2  -7    0.38    0.23
  -6   2  -7    0.64    0.45
  -6   2   7    0.59    0.41
   6   2  -7    0.40    0.46
  -6   2   7    0.23    0.37
   6  -2   7    0.23    0.36
   6   2  -7    0.59    0.27
  -6   2   7    0.15    0.18
   6   2  -7    0.20    0.46
  -6   2   7    0.74    0.41
   6  -2   7    0.20    0.29
   6  -2   7    0.65    0.19
  -6  -2  -7    0.53    0.41
  -6  -2  -7    0.20    0.43
  -6  -2  -7    0.12    0.36
  -6  -2  -7    0.54    0.29
   6   2  -7    0.24    0.28
  -7  -2   7   -0.03    0.36
  -7  -2   7    0.01    0.38
   7  -2  -7   -0.22    0.19
   7   2   7    0.59    0.29
   7  -2  -7   -0.21    0.39
  -7   2  -7    0.21    0.44
  -7   2  -7   -0.84    0.38
   7  -2  -7   -0.31    0.42
   7   2   7   -0.17    0.38
  -7  -2   7    0.10    0.38
  -7   2  -7   -0.15    0.41
   7   2   7    0.35    0.42
  -7   2  -7    0.27    0.38
  -7   2  -7    0.02    0.26
   7  -2   7    0.28    0.43
  -7  -2  -7    0.32    0.38
   7   2  -7   -0.39    0.26
  -7  -2  -7   -0.12    0.28
  -7  -2  -7    0.41    0.46
  -7   2   7    0.73    0.42
  -7   2   7    0.33    0.41
   7  -2   7    0.28    0.33
  -7   2   7    0.35    0.40
   7   2  -7   -0.86    0.37
   7  -2   7   -0.07    0.29
   7   2  -7    0.42    0.48
   7  -2   7   -0.11    0.39
  -7  -2  -7    0.36    0.39
  -8   2  -7    1.61    0.40
   8   2   7   -0.06    0.47
   8  -2  -7    0.32    0.48
  -8   2  -7    1.24    0.53
  -8   2  -7    1.04    0.45
   8   2   7    1.72    0.34
  -8  -2   7    1.96    0.59
   8   2   7    0.50    0.47
   8  -2  -7    0.33    0.56
  -8   2  -7    1.80    0.58
  -8   2  -7    1.64    0.57
  -8  -2   7    0.82    0.49
  -8  -2   7    0.90    0.46
   8   2  -7    0.65    0.51
   8   2  -7    1.64    0.40
  -8   2   7    0.35    0.47
  -8  -2  -7    0.78    0.45
  -8  -2  -7    1.70    0.53
   8   2  -7    1.38    0.61
  -8   2   7    1.08    0.54
   8  -2   7    1.22    0.55
   8  -2   7    1.40    0.54
   8  -2   7    0.89    0.35
  -8  -2  -7    1.47    0.42
  -8   2   7    0.73    0.50
  -8  -2  -7    1.39    0.60
  -9   2  -7    4.56    0.68
   9  -2  -7    6.18    0.79
  -9  -2   7    4.92    0.79
  -9   2  -7    5.13    0.63
   9   2   7    6.63    0.90
  -9  -2   7    5.51    0.78
   9   2   7    4.45    0.79
   9  -2  -7    4.66    0.81
  -9   2  -7    5.74    0.81
  -9   2  -7    5.47    0.79
  -9  -2   7    5.37    0.65
   9   2  -7    5.31    0.58
  -9   2   7    5.75    0.81
   9   2  -7    5.09    0.78
   9  -2   7    4.60    0.52
   9  -2   7    6.22    0.86
  -9  -2  -7    4.48    0.71
   9  -2   7    5.20    0.84
  -9  -2  -7    4.97    0.82
  -9  -2  -7    4.50    0.66
  -9  -2  -7    5.33    0.67
  -9   2   7    6.72    0.82
   9   2  -7    5.29    0.80
  -9   2   7    5.19    0.69
 -10  -2   7    1.69    0.51
 -10  -2   7    2.16    0.67
 -10   2  -7    2.32    0.68
  10   2   7    1.89    0.66
 -10   2  -7    2.10    0.55
  10   2   7    1.09    0.67
 -10   2  -7    2.97    0.67
 -10   2  -7    2.00    0.52
  10  -2  -7    1.76    0.65
 -10  -2   7    2.30    0.71
  10  -2  -7    1.91    0.66
  10   2  -7    3.08    0.73
  10  -2   7    3.02    0.76
 -10   2   7    1.66    0.65
  10  -2   7    1.49    0.62
 -10  -2  -7   -0.01    0.51
 -10  -2  -7    1.70    0.54
 -10  -2  -7    2.15    0.66
  10   2  -7    2.15    0.68
 -10   2   7    1.17    0.64
 -10   2   7    2.46    0.59
 -11   2  -7    3.19    0.67
 -11  -2   7    3.82    0.85
 -11   2  -7    5.33    0.87
  11   2   7    6.25    1.02
  11  -2  -7    5.60    0.88
 -11  -2   7    4.21    0.84
  11   2   7    2.58    0.80
  11  -2  -7    3.39    0.89
 -11   2  -7    3.06    0.72
 -11  -2  -7    4.55    0.74
  11  -2   7    4.04    0.84
 -11   2   7    4.70    0.71
 -11  -2  -7    3.47    0.83
  11   2  -7    3.97    0.84
  11  -2   7    3.50    0.84
  11   2  -7    3.37    0.89
 -11   2   7    4.18    0.89
 -11   2   7    3.62    0.81
 -11  -2  -7    2.95    0.79
  12   2   7    1.30    0.76
  12  -2  -7   -0.18    0.64
  12   2   7    0.31    0.70
 -12  -2   7    1.29    0.70
  12  -2  -7    0.51    0.77
 -12  -2   7    0.45    0.70
 -12   2  -7    1.22    0.74
 -12   2  -7    0.71    0.70
 -12  -2  -7   -0.45    0.60
  12  -2   7    0.45    0.71
  12   2  -7    2.32    0.81
 -12  -2  -7    1.53    0.66
 -12  -2  -7    1.15    0.73
 -12   2   7   -0.42    0.68
  12   2  -7    0.71    0.80
  12  -2   7   -0.15    0.67
 -12   2   7   -0.77    0.62
  13   2   7   -0.63    0.73
 -13  -2   7    0.55    0.82
  13  -2  -7   -0.33    0.69
 -13   2  -7   -0.56    0.69
  13   2   7   -0.29    0.67
 -13  -2   7   -0.32    0.79
  13  -2  -7    0.26    0.74
 -13   2  -7    0.03    0.66
  13   2   7    0.15    0.68
  13  -2   7   -0.43    0.72
  13  -2   7    1.10    0.78
 -13  -2  -7   -0.07    0.68
  13   2  -7   -0.01    0.71
  13   2  -7    0.97    0.86
 -13   2   7    1.01    0.82
 -13  -2  -7    0.21    0.66
 -13   2   7    0.03    0.80
 -13  -2  -7   -0.37    0.74
   0  -2  -8   11.58    0.89
   0  -2  -8   10.35    0.74
   0   2  -8   10.34    0.76
   0  -2  -8   11.44    0.83
   0  -2  -8   11.68    0.79
   0   2  -8   11.12    0.77
   0   2   8   10.91    0.63
   0  -2   8   11.20    0.75
   0   2   8   11.12    0.81
   0   2  -8   11.51    0.79
   0  -2   8   10.34    0.66
   0   2  -8   11.07    0.49
   0   2   8   13.13    0.83
   0  -2  -8   10.44    0.60
   0   2  -8   10.55    0.80
   0  -2   8   11.83    0.79
   1  -2  -8    1.73    0.35
   1   2   8    1.85    0.28
  -1   2  -8    2.75    0.48
   1  -2  -8    1.09    0.41
  -1   2  -8    1.85    0.46
  -1  -2   8    2.13    0.39
  -1   2  -8    2.71    0.47
  -1  -2   8    1.64    0.37
  -1  -2   8    1.40    0.43
   1  -2  -8    1.78    0.42
   1   2   8    2.23    0.45
   1   2   8    1.60    0.41
   1  -2  -8    1.89    0.46
   1  -2  -8    1.50    0.30
  -1   2  -8    2.36    0.48
   1   2  -8    2.34    0.42
  -1  -2  -8    2.88    0.55
  -1   2   8    1.64    0.46
   1   2  -8    1.82    0.44
   1   2  -8    1.59    0.41
   1  -2   8    2.16    0.33
  -1  -2  -8    1.31    0.37
  -1   2   8    1.44    0.40
   1   2  -8    1.88    0.24
  -1  -2  -8    2.23    0.29
   1  -2   8    1.64    0.43
   1   2  -8    1.70    0.44
   1  -2   8    1.58    0.37
  -1  -2  -8    1.50    0.42
  -1   2   8    1.90    0.35
  -1  -2  -8    2.44    0.41
  -2   2  -8    1.00    0.39
   2  -2  -8    0.92    0.30
  -2   2  -8    1.21    0.40
   2  -2  -8    2.10    0.52
  -2   2  -8    0.48    0.38
  -2  -2   8    1.25    0.26
   2  -2  -8    1.60    0.41
  -2  -2   8    0.92    0.40
   2  -2  -8    0.85    0.29
  -2  -2   8    0.95    0.36
   2  -2  -8    1.08    0.39
   2   2   8    0.41    0.33
  -2   2  -8    1.28    0.38
   2   2   8    0.80    0.19
   2   2   8    0.01    0.32
   2   2  -8    1.14    0.38
  -2   2   8    1.20    0.36
  -2  -2  -8    1.04    0.24
   2   2  -8    0.50    0.39
  -2  -2  -8    1.67    0.43
   2   2  -8    1.55    0.45
   2  -2   8    0.98    0.24
   2   2  -8    1.89    0.39
   2  -2   8    0.55    0.37
   2  -2   8    0.68    0.32
  -2  -2  -8    1.06    0.39
  -2  -2  -8    0.96    0.40
  -2   2   8    0.23    0.32
  -2   2   8    0.88    0.36
  -2  -2  -8    0.77    0.41
  -3  -2   8   13.08    0.72
  -3   2  -8   13.16    0.93
  -3  -2   8   12.40    0.84
   3  -2  -8   14.20    0.78
   3  -2  -8   13.47    0.87
  -3  -2   8   13.87    0.87
  -3   2  -8   13.11    0.88
   3  -2  -8   14.51    0.95
   3   2   8   12.75    0.81
  -3   2  -8   12.08    0.52
  -3   2  -8   14.05    0.91
  -3   2  -8   15.37    0.96
   3  -2  -8   12.54    0.70
   3   2   8   13.08    0.52
   3   2   8   11.62    0.90
   3  -2  -8   13.17    0.85
  -3   2   8   12.92    0.84
   3  -2   8   11.98    0.61
  -3  -2  -8   12.50    0.51
  -3   2   8   13.86    0.78
  -3  -2  -8   12.79    0.90
  -3  -2  -8   11.68    0.86
  -3  -2  -8   11.62    0.88
  -3  -2  -8   12.21    0.92
  -3  -2  -8   13.54    0.66
   3  -2   8   13.76    0.86
   3   2  -8   13.16    0.78
  -3   2   8   13.63    0.91
   3   2  -8   13.17    0.90
   3   2  -8   15.65    0.94
   3  -2   8   13.63    0.53
   3  -2   8   13.50    0.86
   3   2  -8   13.85    0.86
   4   2   8    9.66    0.83
   4  -2  -8   10.27    0.76
  -4   2  -8   10.00    0.84
  -4   2  -8    9.86    0.83
   4  -2  -8    9.33    0.57
   4  -2  -8    9.37    0.83
   4   2   8    8.78    0.70
  -4  -2   8    7.12    0.69
  -4   2  -8    8.62    0.45
  -4   2  -8    8.53    0.76
  -4  -2   8    9.44    0.67
  -4   2  -8    7.31    0.75
   4  -2  -8    9.73    0.79
   4   2   8    9.65    0.82
  -4  -2   8    9.93    0.82
  -4  -2  -8    9.68    0.56
  -4   2   8    9.96    0.83
  -4  -2  -8    9.87    0.83
  -4  -2  -8    9.37    0.77
   4   2  -8   10.34    0.69
   4   2  -8    8.59    0.69
   4  -2   8    9.60    0.48
  -4  -2  -8    8.85    0.78
   4  -2   8    9.53    0.73
  -4   2   8    9.69    0.78
   4   2  -8   10.96    0.88
  -4  -2  -8   10.54    0.83
   4  -2   8    9.27    0.76
   4   2  -8    8.71    0.83
  -4   2   8    9.54    0.70
  -5   2  -8    3.63    0.57
   5  -2  -8    4.96    0.41
  -5  -2   8    3.72    0.58
  -5   2  -8    4.30    0.37
   5   2   8    5.64    0.68
  -5   2  -8    5.04    0.64
  -5   2  -8    5.37    0.70
   5   2   8    3.66    0.61
   5  -2  -8    5.67    0.69
  -5  -2   8    4.17    0.60
   5  -2  -8    5.03    0.55
  -5  -2   8    5.80    0.57
   5  -2  -8    4.75    0.62
   5   2   8    4.49    0.51
  -5   2  -8    5.38    0.67
  -5  -2  -8    4.51    0.64
   5   2  -8    5.41    0.70
   5  -2   8    3.88    0.32
  -5   2   8    4.18    0.57
  -5  -2  -8    3.87    0.65
   5   2  -8    4.85    0.51
   5  -2   8    4.17    0.54
   5  -2   8    4.66    0.61
  -5   2   8    4.24    0.42
  -5  -2  -8    5.06    0.46
   5   2  -8    4.26    0.61
  -5   2   8    3.71    0.57
  -5  -2  -8    4.52    0.62
  -5   2   8    4.55    0.54
   5   2  -8    3.99    0.48
  -5  -2  -8    4.25    0.59
  -6  -2   8    1.41    0.42
  -6   2  -8    0.88    0.48
  -6  -2   8    0.67    0.43
  -6   2  -8    0.69    0.25
  -6   2  -8    0.18    0.43
   6  -2  -8    0.10    0.45
  -6   2  -8    1.12    0.47
   6   2   8    0.67    0.43
  -6   2  -8    0.94    0.47
  -6  -2   8   -0.01    0.41
   6  -2  -8    0.26    0.23
   6   2   8    0.75    0.47
   6  -2  -8    1.24    0.37
   6   2   8    0.56    0.32
   6  -2  -8    1.01    0.51
   6  -2   8    0.45    0.41
   6   2  -8    0.59    0.50
  -6  -2  -8    1.27    0.50
  -6   2   8    0.69    0.43
   6  -2   8    1.29    0.39
  -6   2   8    0.75    0.23
   6   2  -8    1.06    0.34
  -6  -2  -8    1.03    0.31
   6   2  -8    0.77    0.34
  -6   2   8    0.43    0.42
  -6   2   8    0.61    0.39
   6   2  -8    0.67    0.48
  -6  -2  -8    0.39    0.45
  -6  -2  -8    0.66    0.43
   7   2   8    0.28    0.48
  -7   2  -8   -0.17    0.41
  -7   2  -8    0.77    0.52
   7   2   8    0.79    0.51
  -7  -2   8    0.95    0.44
  -7  -2   8   -0.08    0.44
  -7   2  -8    0.54    0.46
  -7   2  -8    0.84    0.50
   7   2   8    0.49    0.32
   7  -2  -8    1.28    0.63
  -7   2  -8    0.55    0.29
  -7  -2   8    1.34    0.51
   7  -2  -8    0.61    0.46
  -7   2   8    0.07    0.45
   7  -2   8    0.17    0.42
   7  -2   8    0.79    0.38
  -7  -2  -8    0.22    0.43
  -7  -2  -8    1.68    0.60
  -7  -2  -8    0.75    0.33
   7  -2   8    0.76    0.48
   7   2  -8    0.73    0.33
  -7   2   8    1.41    0.50
   7   2  -8    1.21    0.59
   7   2  -8   -0.35    0.44
  -7  -2  -8    0.62    0.47
  -7   2   8    0.83    0.49
  -8   2  -8    6.79    0.82
   8   2   8    7.47    0.63
  -8  -2   8    6.94    0.80
   8  -2  -8    8.65    0.92
  -8  -2   8    7.33    0.78
   8   2   8    5.75    0.82
  -8   2  -8    7.94    0.88
   8   2   8    9.60    1.03
  -8  -2   8    7.00    0.83
  -8   2  -8    7.80    0.66
  -8   2  -8    5.92    0.82
  -8   2  -8    9.53    0.94
   8  -2  -8   10.12    1.07
  -8  -2  -8    6.99    0.83
   8  -2   8    7.82    0.70
  -8   2   8    8.80    0.88
   8   2  -8    7.98    0.70
   8  -2   8    8.92    0.94
  -8   2   8    8.87    0.86
  -8  -2  -8    7.95    0.94
  -8  -2  -8    7.59    0.71
   8   2  -8    5.39    0.76
  -8  -2  -8    7.53    0.82
  -8   2   8    8.33    0.88
   8   2  -8    9.21    1.00
   8  -2   8    7.02    0.88
   9   2   8    9.41    1.07
  -9  -2   8   13.70    1.14
   9  -2  -8    9.57    1.11
  -9   2  -8   12.26    1.14
   9   2   8   10.34    1.08
  -9  -2   8   10.09    0.92
  -9   2  -8    8.32    0.93
  -9   2  -8   11.14    1.11
   9  -2  -8   10.68    1.02
  -9  -2   8   12.80    1.19
  -9  -2  -8   10.12    0.89
  -9  -2  -8   12.70    1.10
  -9   2   8   13.63    1.19
   9   2  -8   11.83    1.16
   9   2  -8   11.71    1.07
  -9   2   8   10.71    0.98
   9  -2   8   12.36    1.20
  -9  -2  -8   12.91    1.02
   9  -2   8    8.82    1.04
  -9   2   8   11.06    1.08
   9  -2   8   10.35    0.81
  -9  -2  -8    9.84    0.96
 -10  -2   8   13.17    1.06
  10  -2  -8   13.46    1.31
  10  -2  -8   11.66    1.12
  10   2   8   13.12    1.30
  10   2   8   16.30    1.38
 -10   2  -8   11.95    1.17
 -10  -2   8   16.94    1.27
 -10  -2   8   15.23    1.35
 -10   2  -8   13.65    1.13
 -10   2  -8   15.52    1.22
 -10  -2  -8   13.00    1.01
 -10  -2  -8   15.29    1.17
 -10   2   8   13.07    1.27
  10  -2   8   15.70    1.41
  10   2  -8   11.15    1.13
 -10   2   8   11.66    1.07
 -10  -2  -8   14.21    1.36
 -10   2   8   15.64    1.22
  10   2  -8   15.10    1.24
  10  -2   8   11.86    1.24
 -11   2  -8   17.62    1.42
  11   2   8   20.60    1.60
 -11  -2   8   18.54    1.49
 -11   2  -8   19.90    1.52
  11  -2  -8   17.00    1.39
 -11  -2   8   18.02    1.44
  11   2   8   16.88    1.56
  11  -2  -8   16.77    1.55
 -11  -2  -8   16.77    1.80
  11   2  -8   17.09    1.42
  11  -2   8   22.01    1.62
 -11  -2  -8   18.29    1.44
  11  -2   8   16.13    1.50
 -11   2   8   18.82    1.34
 -11   2   8   19.16    1.51
 -11   2   8   16.72    1.50
  11   2  -8   19.80    1.49
 -11  -2  -8   20.15    1.55
  12  -2  -8    1.23    0.81
  12   2   8    2.04    0.86
 -12   2  -8    1.64    0.79
 -12   2  -8    1.66    0.83
  12   2   8    0.48    0.74
 -12  -2   8    0.10    0.72
  12  -2  -8    0.98    0.74
 -12  -2   8   -0.12    0.75
 -12  -2  -8    1.93    0.84
 -12   2   8    1.07    0.84
 -12   2   8    1.83    0.84
  12   2  -8    1.35    0.73
  12  -2   8    0.82    0.77
 -12  -2  -8    1.87    0.80
  12  -2   8    1.54    0.77
  12   2  -8    2.36    0.83
  13  -2  -8   -0.61    0.70
  13   2   8   -0.56    0.73
  13   2  -8    0.03    0.75
  13  -2   8    0.02    0.73
   0  -2   9    0.50    0.30
   0  -2  -9    0.74    0.51
   0  -2   9    1.28    0.37
   0   2   9    0.56    0.27
   0  -2  -9    0.98    0.35
   0   2  -9    0.26    0.42
   0  -2  -9    0.33    0.37
   0   2  -9    0.99    0.17
   0   2  -9    0.96    0.43
   0   2   9    0.81    0.39
   0   2  -9    1.29    0.44
   0   2  -9    1.02    0.39
   0  -2  -9    0.41    0.23
   0  -2  -9    0.20    0.40
   0   2   9    0.72    0.41
   0  -2   9    1.27    0.43
   1  -2  -9    1.31    0.44
  -1   2  -9    0.52    0.39
   1   2   9    0.71    0.39
  -1  -2   9    0.11    0.30
  -1   2  -9    1.46    0.47
  -1  -2   9    0.46    0.41
   1  -2  -9    1.56    0.36
   1  -2  -9    0.65    0.26
   1   2   9    1.05    0.41
  -1   2  -9    0.12    0.36
  -1   2  -9    0.47    0.41
   1  -2  -9    0.57    0.36
   1  -2  -9    0.35    0.41
  -1  -2   9    0.36    0.33
   1   2   9    0.79    0.24
   1   2  -9    0.55    0.19
  -1  -2  -9    0.15    0.33
  -1  -2  -9    1.16    0.43
  -1  -2  -9    0.57    0.23
   1   2  -9    0.64    0.38
   1  -2   9    1.42    0.44
   1   2  -9    0.85    0.43
  -1   2   9    0.44    0.42
  -1  -2  -9    1.17    0.45
   1  -2   9    1.43    0.37
  -1   2   9    0.20    0.36
   1  -2   9    0.80    0.27
   1   2  -9   -0.36    0.34
  -1  -2  -9    0.35    0.37
   1   2  -9    0.43    0.37
  -1   2   9    1.37    0.34
  -2   2  -9   -0.02    0.35
   2  -2  -9    0.55    0.43
  -2   2  -9    0.09    0.38
  -2   2  -9   -0.45    0.28
  -2   2  -9   -0.03    0.34
   2  -2  -9   -0.30    0.35
   2   2   9    0.39    0.34
   2  -2  -9   -0.04    0.27
  -2  -2   9   -0.04    0.31
   2   2   9    0.09    0.18
  -2  -2   9   -0.29    0.39
   2  -2  -9   -0.07    0.25
   2  -2  -9    0.36    0.36
   2   2   9    0.00    0.35
  -2   2   9    0.06    0.29
   2   2  -9    0.30    0.37
   2   2  -9   -0.05    0.38
  -2  -2  -9    0.53    0.37
   2  -2   9    0.05    0.22
   2   2  -9    0.36    0.32
  -2   2   9    0.20    0.35
   2   2  -9   -0.32    0.18
  -2  -2  -9   -0.02    0.35
  -2  -2  -9    0.09    0.38
   2   2  -9    0.33    0.37
   2  -2   9   -0.21    0.35
  -2   2   9    0.15    0.39
  -2  -2  -9   -0.23    0.37
  -2  -2  -9   -0.10    0.18
   2  -2   9   -0.11    0.30
   3  -2  -9    0.97    0.45
   3   2   9    0.81    0.41
   3  -2  -9    1.19    0.34
  -3   2  -9    0.83    0.42
   3  -2  -9    1.68    0.54
   3   2   9    0.76    0.37
  -3  -2   9    1.28    0.46
  -3   2  -9    0.74    0.44
  -3   2  -9    1.17    0.47
  -3  -2   9    1.32    0.32
   3  -2  -9    1.23    0.32
  -3  -2   9    0.66    0.39
   3   2   9    1.02    0.17
  -3   2  -9    0.82    0.42
   3  -2  -9    0.91    0.42
   3   2  -9    0.81    0.42
   3  -2   9    1.32    0.25
  -3  -2  -9    1.90    0.54
   3   2  -9    0.96    0.36
  -3   2   9    0.86    0.39
   3   2  -9    1.09    0.39
  -3  -2  -9    0.30    0.43
  -3  -2  -9    0.60    0.41
   3  -2   9    0.65    0.39
  -3  -2  -9    1.28    0.44
  -3  -2  -9    0.53    0.22
  -3   2   9    0.65    0.45
   3   2  -9    1.33    0.48
   3  -2   9    0.45    0.36
   4   2   9    0.30    0.42
   4   2   9    0.03    0.36
  -4   2  -9    0.90    0.46
  -4   2  -9    0.10    0.42
   4  -2  -9    0.11    0.35
  -4   2  -9    0.23    0.41
  -4   2  -9   -0.30    0.38
   4   2   9   -0.59    0.29
   4  -2  -9   -0.24    0.23
   4  -2  -9   -0.33    0.47
   4  -2  -9    0.11    0.31
  -4  -2   9   -0.03    0.26
  -4  -2   9   -0.30    0.34
  -4  -2   9   -0.09    0.42
   4  -2  -9   -0.37    0.36
   4  -2   9    0.31    0.36
  -4   2   9   -0.41    0.28
   4   2  -9    0.66    0.42
  -4  -2  -9   -0.05    0.45
   4  -2   9    0.01    0.17
  -4   2   9   -0.18    0.34
  -4  -2  -9   -0.16    0.37
   4   2  -9    0.04    0.29
  -4  -2  -9    0.00    0.21
   4   2  -9   -0.19    0.41
  -4  -2  -9   -0.13    0.38
  -4  -2  -9    0.42    0.37
   4  -2   9   -0.13    0.35
  -4   2   9    0.13    0.41
   4   2  -9    0.47    0.35
  -5  -2   9    9.99    0.90
   5   2   9    8.82    0.88
  -5   2  -9    9.32    0.88
   5   2   9   10.04    0.94
  -5  -2   9    8.77    0.73
   5  -2  -9    9.88    0.77
   5  -2  -9    9.75    0.61
   5   2   9    9.62    0.77
  -5   2  -9    9.68    0.91
   5  -2  -9    9.60    0.89
  -5   2  -9    9.92    0.92
  -5  -2   9   11.21    0.94
  -5   2  -9    9.90    0.91
   5  -2  -9    7.99    0.88
   5   2  -9    8.78    0.74
  -5  -2  -9   10.54    0.95
  -5  -2  -9   12.19    0.99
   5   2  -9    9.16    0.72
  -5   2   9    9.11    0.87
   5  -2   9   10.29    0.82
  -5  -2  -9   10.18    0.88
   5   2  -9    9.16    0.89
   5  -2   9    9.73    0.86
  -5   2   9   10.40    0.81
  -5  -2  -9    8.04    0.83
  -5  -2  -9    8.79    0.59
  -5   2   9    9.52    0.77
   5   2  -9    9.61    0.94
   6  -2  -9    1.35    0.58
  -6  -2   9    1.69    0.49
   6   2   9    1.62    0.41
  -6  -2   9    1.25    0.43
   6   2   9    1.90    0.60
   6  -2  -9    1.69    0.54
   6   2   9    1.41    0.54
  -6  -2   9    1.22    0.52
   6  -2  -9    1.36    0.42
  -6   2  -9    1.17    0.52
  -6   2  -9    0.91    0.50
  -6   2  -9    1.07    0.53
  -6   2  -9    1.36    0.53
  -6  -2  -9   -0.20    0.39
   6  -2   9    0.75    0.42
  -6  -2  -9    2.02    0.56
  -6  -2  -9    0.89    0.49
   6   2  -9    1.61    0.39
  -6  -2  -9    1.03    0.32
  -6   2   9    0.65    0.41
  -6   2   9    0.74    0.53
  -6   2   9    1.73    0.56
   6   2  -9    1.20    0.57
   6  -2   9    0.46    0.45
  -6  -2  -9    2.23    0.57
   6   2  -9    1.39    0.50
  -7   2  -9    0.54    0.52
   7   2   9    0.11    0.52
   7  -2  -9    1.00    0.62
  -7   2  -9    0.23    0.46
  -7  -2   9    0.42    0.43
   7   2   9    0.09    0.48
  -7  -2   9    0.01    0.46
   7  -2  -9    0.37    0.49
   7   2   9    0.33    0.34
  -7   2  -9    0.20    0.49
  -7  -2   9    0.18    0.50
  -7   2  -9   -0.30    0.47
  -7   2   9    0.00    0.49
  -7  -2  -9    0.64    0.50
   7  -2   9    0.16    0.38
   7   2  -9   -0.16    0.33
   7   2  -9   -0.09    0.54
  -7   2   9    0.04    0.49
   7  -2   9    0.23    0.51
  -7   2   9   -0.02    0.41
  -7  -2  -9   -0.09    0.28
  -7  -2  -9    0.49    0.50
   7  -2   9   -0.07    0.43
   7   2  -9   -0.51    0.48
  -7  -2  -9   -0.20    0.48
  -8   2  -9    1.14    0.55
  -8   2  -9    0.65    0.53
   8  -2  -9    0.66    0.57
   8   2   9    0.41    0.35
   8   2   9   -0.66    0.51
   8  -2  -9    0.36    0.53
  -8   2  -9    1.57    0.63
  -8  -2   9   -0.59    0.44
   8   2   9    1.03    0.57
  -8   2  -9    0.07    0.49
  -8  -2   9   -0.18    0.47
  -8  -2   9   -0.52    0.50
  -8   2   9    0.45    0.53
   8   2  -9   -0.32    0.52
   8   2  -9    0.18    0.52
   8  -2   9    0.03    0.37
   8  -2   9    1.16    0.62
  -8  -2  -9    0.81    0.54
   8  -2   9   -0.17    0.49
  -8  -2  -9    0.76    0.54
  -8  -2  -9    0.02    0.48
  -8   2   9    0.48    0.55
  -8   2   9    1.04    0.53
   9   2   9   -0.21    0.59
   9  -2  -9   -0.86    0.57
  -9   2  -9    0.31    0.62
  -9  -2   9    1.12    0.57
   9   2   9    0.11    0.59
  -9   2  -9    0.12    0.50
  -9   2  -9    0.94    0.60
   9  -2  -9    1.10    0.63
  -9  -2   9    0.40    0.52
  -9  -2   9    1.49    0.67
   9   2  -9   -0.97    0.54
  -9   2   9    0.41    0.58
  -9  -2  -9   -0.13    0.56
  -9  -2  -9    0.60    0.50
   9  -2   9   -0.27    0.53
  -9   2   9   -0.27    0.52
   9  -2   9   -0.19    0.60
  -9  -2  -9    0.10    0.56
  -9   2   9   -0.20    0.53
   9   2  -9    0.23    0.66
  10  -2  -9    0.76    0.67
 -10   2  -9   -0.51    0.55
 -10   2  -9   -0.38    0.60
 -10  -2   9    0.63    0.57
  10  -2  -9    0.66    0.73
 -10  -2   9   -0.62    0.57
 -10  -2   9    0.12    0.64
 -10   2  -9    0.27    0.51
  10   2   9    0.01    0.59
  10   2   9   -0.70    0.66
 -10   2   9   -0.32    0.55
 -10   2   9    0.64    0.64
  10  -2   9    0.30    0.70
 -10  -2  -9    0.15    0.68
 -10  -2  -9   -0.09    0.47
  10  -2   9   -0.59    0.59
  10   2  -9   -0.26    0.63
 -10  -2  -9    0.63    0.64
  10   2  -9    0.16    0.72
 -10   2   9   -0.48    0.57
  11  -2  -9    1.54    0.78
 -11  -2   9    3.28    0.87
 -11   2  -9    2.51    0.79
  11   2   9    1.01    0.76
  11  -2  -9    2.08    0.76
 -11  -2   9    1.67    0.80
  11   2   9    2.06    0.88
 -11   2  -9    3.88    0.92
  11  -2   9    2.32    0.92
 -11  -2  -9    2.31    0.76
  11   2  -9    1.93    0.78
 -11   2   9    2.61    0.74
 -11   2   9    2.26    0.78
  11   2  -9    3.00    0.95
 -11  -2  -9    2.43    0.85
 -11   2   9    3.20    0.91
  11  -2   9    2.39    0.82
  12   2   9    0.71    0.78
 -12  -2   9    1.04    0.81
  12   2   9    2.89    1.01
 -12   2  -9    3.04    0.92
 -12  -2   9    1.96    0.88
 -12   2  -9    1.99    0.84
  12  -2  -9    1.91    0.80
  12  -2  -9    1.28    0.92
 -12  -2  -9    1.74    0.77
  12  -2   9    1.43    0.86
 -12   2   9    2.35    0.88
  12   2  -9    1.58    0.82
  12  -2   9    1.73    0.84
 -12  -2  -9    1.25    0.79
 -12   2   9    1.76    0.88
  12   2  -9    0.44    0.72
   0  -2 -10    2.62    0.60
   0   2  10    3.13    0.56
   0   2 -10    3.44    0.58
   0  -2  10    3.73    0.51
   0   2 -10    2.55    0.52
   0  -2  10    2.69    0.56
   0   2  10    3.04    0.57
   0  -2 -10    4.08    0.60
   0   2  10    3.09    0.41
   0   2 -10    3.61    0.63
   0   2 -10    3.95    0.64
   0  -2 -10    4.02    0.64
   0  -2 -10    3.01    0.50
   0  -2  10    3.30    0.45
   0  -2 -10    2.94    0.36
  -1  -2  10   -0.18    0.32
   1  -2 -10    0.27    0.50
  -1   2 -10   -0.19    0.39
  -1  -2  10   -0.20    0.31
   1   2  10    0.24    0.24
  -1   2 -10    0.05    0.43
   1   2  10    0.10    0.37
   1  -2 -10   -0.21    0.37
  -1  -2  10    0.33    0.44
   1  -2 -10    0.22    0.32
  -1   2 -10   -0.07    0.37
   1  -2 -10    0.03    0.23
   1   2  10    0.03    0.39
   1  -2 -10    0.28    0.37
  -1   2 -10    0.43    0.39
   1   2 -10   -0.04    0.17
  -1  -2 -10   -0.03    0.22
  -1   2  10   -0.23    0.41
   1   2 -10   -0.49    0.33
  -1  -2 -10    0.31    0.38
  -1  -2 -10    0.13    0.46
   1   2 -10    0.23    0.45
   1  -2  10   -0.10    0.41
  -1  -2 -10    0.17    0.37
   1  -2  10   -0.32    0.27
  -1   2  10    0.06    0.36
   1   2 -10    0.28    0.44
   1  -2  10    0.01    0.33
  -1   2  10   -0.16    0.28
   1   2 -10    0.11    0.41
  -1  -2 -10    0.11    0.40
  -2   2 -10    0.86    0.43
   2  -2 -10    1.13    0.31
  -2   2 -10    0.79    0.45
  -2  -2  10    0.45    0.37
   2  -2 -10    0.26    0.33
   2   2  10    0.96    0.42
   2  -2 -10    0.77    0.45
   2  -2 -10    1.08    0.49
   2  -2 -10    1.25    0.46
   2   2  10    0.92    0.24
  -2  -2  10   -0.11    0.43
  -2   2 -10    0.70    0.46
  -2   2 -10    1.22    0.45
   2   2  10    0.43    0.41
  -2  -2 -10    1.62    0.45
   2   2 -10    0.66    0.43
  -2  -2 -10    1.46    0.46
  -2   2  10    0.90    0.45
   2  -2  10    0.71    0.27
  -2  -2 -10    0.97    0.24
  -2   2  10    1.23    0.41
   2   2 -10    0.49    0.23
  -2  -2 -10    1.09    0.52
   2  -2  10    0.80    0.43
   2   2 -10    0.35    0.37
   2   2 -10    1.62    0.54
  -2  -2 -10    0.94    0.43
   2   2 -10    1.01    0.43
  -2   2  10    0.71    0.39
   2  -2  10    0.87    0.40
  -3   2 -10    8.80    0.84
   3  -2 -10    9.16    0.67
   3  -2 -10    9.47    0.86
  -3   2 -10    8.89    0.89
  -3  -2  10    8.82    0.79
   3  -2 -10    8.43    0.82
  -3   2 -10   10.97    0.94
  -3   2 -10    8.62    0.87
  -3  -2  10    9.21    0.62
  -3  -2  10    7.90    0.82
   3   2  10    9.94    0.83
   3   2  10    8.75    0.88
   3  -2 -10    9.21    0.67
   3  -2 -10    8.67    0.94
   3   2 -10    7.44    0.76
  -3   2  10    9.48    0.89
   3   2 -10    8.72    0.61
  -3  -2 -10    8.62    0.89
   3   2 -10    9.42    0.87
   3  -2  10    7.37    0.75
  -3  -2 -10   10.17    0.89
  -3   2  10   11.17    0.83
  -3  -2 -10    8.99    0.84
   3   2 -10    8.66    0.74
   3   2 -10    8.09    0.86
  -3  -2 -10    8.50    0.81
   3  -2  10    8.18    0.54
   3  -2  10    8.52    0.81
   4  -2 -10    5.23    0.68
  -4   2 -10    4.56    0.72
   4  -2 -10    6.39    0.62
   4   2  10    5.59    0.76
  -4   2 -10    6.15    0.78
  -4  -2  10    5.73    0.55
  -4  -2  10    5.17    0.72
  -4   2 -10    5.30    0.73
   4   2  10    6.13    0.77
   4   2  10    5.75    0.68
   4  -2 -10    5.45    0.51
  -4  -2  10    4.64    0.64
   4  -2 -10    5.16    0.76
   4  -2 -10    4.84    0.64
  -4   2 -10    3.91    0.62
  -4   2  10    5.84    0.75
  -4  -2 -10    4.82    0.71
   4   2 -10    6.53    0.82
   4   2 -10    5.42    0.66
   4   2 -10    6.02    0.78
  -4   2  10    4.48    0.64
  -4  -2 -10    5.24    0.75
  -4  -2 -10    5.07    0.68
   4  -2  10    4.73    0.64
   4  -2  10    4.65    0.64
   4   2 -10    5.62    0.59
  -4  -2 -10    6.29    0.79
  -5  -2  10    1.08    0.50
  -5   2 -10   -0.73    0.46
  -5  -2  10    0.01    0.48
   5   2  10    0.85    0.54
   5  -2 -10    0.42    0.41
   5   2  10    0.49    0.49
   5  -2 -10    1.01    0.50
   5  -2 -10    0.83    0.44
  -5   2 -10    1.40    0.54
   5   2  10    0.25    0.39
  -5   2 -10    0.92    0.51
  -5  -2  10    0.49    0.36
   5  -2 -10   -0.07    0.51
  -5   2 -10    0.56    0.48
  -5   2  10   -0.02    0.51
   5   2 -10    1.00    0.52
   5   2 -10    0.41    0.54
  -5   2  10    0.68    0.47
   5   2 -10    1.10    0.42
   5  -2  10    0.56    0.42
  -5  -2 -10    0.40    0.49
   5  -2  10    0.65    0.46
  -5   2  10    0.78    0.38
  -5  -2 -10    0.03    0.43
  -5  -2 -10    0.02    0.50
  -5  -2 -10    0.48    0.50
   5   2 -10    0.79    0.37
   6   2  10    1.88    0.60
   6  -2 -10    0.77    0.58
   6   2  10    2.07    0.62
  -6   2 -10    1.64    0.62
  -6  -2  10    1.95    0.60
   6   2  10    0.94    0.42
  -6   2 -10    1.51    0.55
  -6  -2  10    1.95    0.48
  -6   2 -10    2.20    0.60
   6  -2 -10    2.11    0.50
  -6   2 -10    1.32    0.54
  -6  -2  10    2.66    0.61
   6  -2 -10    1.63    0.59
  -6  -2 -10    1.51    0.55
   6  -2  10    1.29    0.50
   6  -2  10    1.80    0.50
  -6  -2 -10    0.64    0.53
  -6  -2 -10    1.16    0.62
  -6   2  10    0.97    0.48
   6   2 -10    1.15    0.38
   6   2 -10    1.85    0.63
  -6   2  10   -0.12    0.50
  -6  -2 -10    1.84    0.60
   6   2 -10    1.69    0.65
  -6   2  10    1.75    0.58
  -7  -2  10   -0.12    0.52
   7   2  10    0.88    0.54
  -7   2 -10   -0.24    0.48
   7   2  10   -0.26    0.34
   7  -2 -10    0.41    0.53
  -7  -2  10   -0.07    0.43
  -7  -2  10   -0.37    0.48
  -7   2 -10    0.03    0.49
   7   2  10    0.06    0.57
  -7   2 -10   -0.02    0.50
  -7   2 -10   -0.11    0.52
   7  -2 -10    0.54    0.65
   7  -2  10   -0.29    0.53
  -7   2  10   -0.46    0.49
   7  -2  10    0.02    0.46
   7  -2  10   -0.01    0.41
  -7  -2 -10    0.03    0.48
   7   2 -10    0.39    0.60
  -7   2  10   -0.43    0.48
  -7  -2 -10   -0.26    0.45
   7   2 -10    0.80    0.52
  -7  -2 -10    0.20    0.51
  -7   2  10   -0.26    0.45
   8  -2 -10    3.37    0.83
  -8   2 -10    2.68    0.71
  -8   2 -10    2.20    0.65
  -8  -2  10    3.21    0.70
  -8  -2  10    3.99    0.81
   8   2  10    4.04    0.85
  -8   2 -10    2.65    0.72
   8  -2 -10    1.91    0.67
   8   2  10    2.31    0.73
  -8   2 -10    3.00    0.72
  -8  -2  10    3.52    0.69
   8   2 -10    2.45    0.72
  -8   2  10    3.33    0.74
  -8   2  10    2.84    0.68
   8  -2  10    4.42    0.91
  -8  -2 -10    3.51    0.77
   8  -2  10    2.26    0.71
  -8  -2 -10    3.00    0.78
  -8   2  10    2.96    0.70
   8   2 -10    3.92    0.79
  -8  -2 -10    3.20    0.72
   8  -2  10    2.83    0.57
  -9   2 -10   10.81    1.17
  -9   2 -10    9.64    1.08
  -9   2 -10   13.22    1.26
   9   2  10    9.16    1.16
  -9  -2  10   13.63    1.14
  -9  -2  10   10.81    1.08
   9   2  10   13.16    1.33
   9  -2 -10   11.35    1.22
  -9  -2  10    8.84    1.06
   9  -2 -10   13.63    1.20
  -9   2  10   14.34    1.22
  -9  -2 -10   12.21    1.16
   9   2 -10   11.39    1.14
  -9  -2 -10   12.82    1.27
  -9   2  10   12.18    1.16
   9  -2  10   12.20    1.29
   9  -2  10   11.74    1.22
  -9  -2 -10   10.48    1.08
   9   2 -10   15.08    1.38
  -9   2  10   12.30    1.22
  10   2  10    4.64    0.95
  10   2  10    5.70    1.04
 -10  -2  10    5.50    0.85
 -10   2 -10    5.10    0.94
 -10   2 -10    5.05    0.95
 -10  -2  10    4.44    0.90
  10  -2 -10    5.30    0.93
  10  -2 -10    5.31    1.06
 -10  -2  10    4.88    0.93
 -10   2 -10    4.37    0.80
 -10  -2 -10    5.06    0.84
  10   2 -10    6.32    0.97
 -10   2  10    6.71    0.96
 -10   2  10    4.61    0.95
 -10   2  10    4.30    0.86
  10  -2  10    5.64    1.05
  10  -2  10    3.52    0.87
 -10  -2 -10    7.28    1.12
  10   2 -10    4.98    0.92
 -10  -2 -10    3.69    0.82
 -11  -2  10    9.14    1.17
  11  -2 -10    7.09    1.04
 -11  -2  10    8.70    1.20
  11  -2 -10    8.04    1.19
  11   2  10    6.38    1.10
 -11   2 -10    8.03    1.12
  11   2  10    7.73    1.25
 -11   2 -10    7.30    1.07
  11   2 -10    5.58    0.96
  11  -2  10    7.94    1.20
 -11  -2 -10    6.84    1.15
  11   2 -10    7.00    1.17
 -11   2  10    8.70    1.12
 -11   2  10    5.97    0.95
 -11  -2 -10    9.61    1.20
  11  -2  10    7.74    1.13
 -11   2  10    8.93    1.16
   0   2  11    0.67    0.43
   0  -2 -11    0.02    0.37
   0  -2 -11   -0.42    0.53
   0   2  11    0.27    0.29
   0   2 -11    0.31    0.42
   0   2 -11    0.25    0.48
   0  -2  11   -0.28    0.42
   0   2 -11    0.49    0.40
   0  -2  11   -0.08    0.37
   0  -2  11    0.02    0.30
   0  -2 -11   -0.12    0.42
   0  -2 -11    0.23    0.42
   0   2  11   -0.02    0.43
   0   2 -11   -0.06    0.45
  -1  -2  11    2.94    0.52
  -1   2 -11    2.59    0.60
   1   2  11    2.58    0.57
   1  -2 -11    2.26    0.48
   1   2  11    2.62    0.37
   1   2  11    3.63    0.63
   1  -2 -11    2.65    0.65
   1  -2 -11    1.77    0.53
  -1  -2  11    3.33    0.61
  -1   2 -11    3.82    0.62
   1  -2 -11    3.35    0.65
  -1  -2  11    2.78    0.48
   1  -2 -11    2.87    0.45
  -1   2 -11    1.98    0.60
  -1   2 -11    3.22    0.63
  -1  -2 -11    2.86    0.54
   1   2 -11    1.44    0.49
   1  -2  11    2.91    0.54
   1  -2  11    3.10    0.61
  -1  -2 -11    3.38    0.62
   1  -2  11    2.71    0.41
  -1   2  11    1.97    0.52
  -1  -2 -11    2.17    0.61
  -1   2  11    2.48    0.44
  -1  -2 -11    3.50    0.64
   1   2 -11    2.57    0.53
   1   2 -11    2.53    0.57
   1   2 -11    3.64    0.68
  -1   2  11    3.90    0.64
  -2   2 -11    1.26    0.51
  -2   2 -11    2.98    0.65
   2  -2 -11    2.01    0.43
   2  -2 -11    1.31    0.53
  -2  -2  11    2.03    0.46
   2   2  11    1.23    0.51
   2  -2 -11    2.02    0.54
  -2   2 -11    2.37    0.59
  -2  -2  11    2.41    0.58
   2   2  11    1.52    0.51
   2  -2 -11    1.71    0.67
   2  -2 -11    1.62    0.36
  -2   2 -11    1.67    0.55
   2  -2  11    1.68    0.47
  -2  -2 -11    1.82    0.55
  -2  -2 -11    2.30    0.62
   2   2 -11    2.16    0.50
   2  -2  11    1.46    0.52
  -2  -2 -11    2.53    0.66
  -2   2  11    2.14    0.46
   2   2 -11    1.72    0.59
   2  -2  11    1.49    0.32
   2   2 -11    1.98    0.54
  -2   2  11    1.88    0.54
   2   2 -11    2.44    0.61
  -2  -2 -11    2.63    0.62
   3  -2 -11    0.01    0.44
   3  -2 -11   -0.42    0.28
   3  -2 -11    0.22    0.33
   3  -2 -11    0.22    0.48
   3   2  11   -0.61    0.38
   3  -2 -11    0.42    0.59
  -3  -2  11    0.03    0.41
  -3   2 -11    0.32    0.44
  -3  -2  11    1.00    0.54
  -3   2 -11   -0.37    0.46
  -3   2 -11    0.32    0.48
  -3   2 -11    0.43    0.49
   3   2  11   -0.89    0.39
  -3  -2 -11   -0.01    0.47
   3   2 -11    0.47    0.49
  -3   2  11    0.21    0.51
  -3  -2 -11    0.70    0.49
  -3  -2 -11   -0.20    0.48
   3   2 -11   -0.14    0.41
   3  -2  11    0.12    0.44
  -3  -2 -11   -0.30    0.41
  -3   2  11   -0.10    0.36
   3   2 -11    0.07    0.51
   3  -2  11   -0.15    0.37
   3   2 -11   -0.03    0.36
  -4   2 -11    3.40    0.67
   4   2  11    3.08    0.63
   4   2  11    2.95    0.66
   4  -2 -11    3.66    0.66
  -4   2 -11    3.89    0.70
   4  -2 -11    3.28    0.51
   4  -2 -11    3.56    0.73
  -4   2 -11    2.07    0.62
   4  -2 -11    2.20    0.55
  -4  -2  11    3.31    0.71
  -4   2 -11    2.93    0.70
   4   2  11    3.26    0.58
  -4  -2  11    3.24    0.48
  -4  -2  11    3.38    0.63
   4   2 -11    3.28    0.46
  -4   2  11    2.54    0.65
   4   2 -11    3.88    0.73
  -4  -2 -11    3.19    0.70
   4   2 -11    3.09    0.58
   4   2 -11    3.29    0.71
   4  -2  11    3.10    0.61
  -4  -2 -11    4.29    0.73
   4  -2  11    4.49    0.66
  -4  -2 -11    2.70    0.67
   4   2 -11    3.38    0.55
  -4   2  11    4.25    0.63
  -4  -2 -11    3.72    0.67
  -5  -2  11    1.86    0.58
  -5   2 -11    3.54    0.71
  -5   2 -11    3.22    0.67
   5   2  11    3.22    0.57
  -5  -2  11    3.15    0.52
   5  -2 -11    3.71    0.56
  -5   2 -11    2.81    0.66
   5  -2 -11    4.06    0.62
   5   2  11    3.01    0.72
   5  -2 -11    2.86    0.66
   5   2  11    2.71    0.66
  -5  -2  11    2.75    0.67
   5  -2 -11    4.04    0.82
  -5   2 -11    1.79    0.55
   5   2 -11    2.40    0.68
  -5   2  11    3.08    0.69
  -5  -2 -11    3.26    0.76
  -5  -2 -11    3.57    0.76
  -5  -2 -11    4.00    0.73
   5   2 -11    3.23    0.53
  -5   2  11    3.71    0.66
   5   2 -11    3.65    0.71
   5  -2  11    3.70    0.61
   5  -2  11    3.59    0.68
   5   2 -11    2.93    0.58
  -5  -2 -11    2.46    0.61
   6  -2 -11    1.22    0.64
  -6  -2  11    0.43    0.50
   6  -2 -11    1.20    0.49
   6  -2 -11    0.39    0.66
  -6  -2  11    0.61    0.42
  -6  -2  11    0.50    0.59
  -6   2 -11    1.16    0.54
   6   2  11    0.80    0.45
   6   2  11    0.38    0.57
  -6   2 -11    0.83    0.60
   6  -2 -11    0.37    0.56
   6   2  11   -0.22    0.49
  -6   2 -11    0.68    0.57
  -6   2 -11    0.43    0.53
  -6   2  11    1.01    0.61
   6   2 -11    1.10    0.59
   6  -2  11    1.21    0.49
   6  -2  11    1.09    0.53
  -6  -2 -11    0.67    0.57
  -6   2  11    0.41    0.46
   6   2 -11    1.51    0.62
  -6  -2 -11   -0.05    0.54
  -6   2  11    0.00    0.52
  -6  -2 -11    1.00    0.63
  -6  -2 -11    0.99    0.54
  -7   2 -11    0.38    0.57
  -7  -2  11    0.67    0.62
  -7  -2  11    0.70    0.62
  -7   2 -11    0.74    0.62
   7   2  11    1.02    0.67
  -7  -2  11    1.13    0.51
   7   2  11   -0.02    0.56
   7   2  11    0.96    0.44
   7  -2 -11    1.71    0.63
   7  -2 -11    0.26    0.70
  -7   2 -11    0.53    0.61
  -7   2 -11    0.60    0.57
  -7   2  11    0.33    0.56
   7  -2  11    0.37    0.46
  -7  -2 -11    1.05    0.62
   7   2 -11    0.70    0.61
   7  -2  11    1.50    0.58
  -7  -2 -11    1.03    0.63
   7  -2  11    1.18    0.66
  -7  -2 -11    1.03    0.62
  -7   2  11    0.19    0.59
   7   2 -11   -0.16    0.60
  -7   2  11    1.86    0.60
   8  -2 -11   -0.96    0.58
  -8  -2  11   -0.21    0.56
  -8   2 -11    0.65    0.60
   8  -2 -11   -0.17    0.58
  -8  -2  11    0.81    0.66
  -8  -2  11   -0.42    0.49
  -8   2 -11    1.00    0.61
   8   2  11    0.40    0.69
   8   2  11   -0.24    0.60
  -8   2 -11    0.62    0.63
  -8   2 -11    0.35    0.61
  -8  -2 -11   -0.49    0.50
  -8  -2 -11    0.08    0.65
   8  -2  11   -0.19    0.55
  -8   2  11   -0.41    0.50
   8   2 -11    0.13    0.72
  -8   2  11   -0.04    0.61
   8  -2  11   -0.19    0.44
   8  -2  11   -0.06    0.68
   8   2 -11   -0.76    0.58
  -8  -2 -11   -0.24    0.58
  -8   2  11   -1.02    0.54
   9   2  11    0.30    0.67
  -9   2 -11    0.70    0.65
   9  -2 -11    0.17    0.78
  -9  -2  11    0.48    0.65
   9   2  11    0.13    0.73
   9  -2 -11    0.91    0.72
  -9  -2  11    1.00    0.75
  -9  -2  11   -0.05    0.59
  -9   2 -11    0.64    0.70
  -9   2 -11    0.73    0.62
  -9   2  11    1.43    0.69
  -9  -2 -11    0.33    0.65
   9  -2  11    1.21    0.80
  -9  -2 -11    1.17    0.63
  -9   2  11    1.48    0.73
  -9   2  11    0.02    0.66
  -9  -2 -11    0.87    0.74
   9  -2  11    0.27    0.64
   9   2 -11    0.82    0.71
   9   2 -11    0.61    0.69
 -10   2 -11    1.76    0.79
  10  -2 -11    2.14    0.84
 -10  -2  11    1.48    0.83
  10   2  11    1.14    0.77
 -10   2 -11    0.06    0.63
  10  -2 -11   -0.09    0.67
 -10   2 -11    1.30    0.77
  10   2  11    1.38    0.89
 -10  -2  11    1.75    0.74
 -10  -2  11    1.64    0.71
 -10  -2 -11    2.14    0.79
  10   2 -11    1.69    0.89
 -10   2  11    0.53    0.76
 -10  -2 -11    1.07    0.66
  10  -2  11    0.95    0.75
  10  -2  11    0.04    0.85
  10   2 -11    0.91    0.73
 -10   2  11    0.98    0.74
 -10  -2 -11    1.98    0.86
 -10   2  11    2.00    0.76
 -11  -2  11    1.82    0.82
  11   2  11    0.61    0.78
  11  -2 -11    1.27    0.81
 -11   2 -11    1.84    0.82
  11   2  11    0.68    0.91
 -11  -2  11    1.93    0.89
 -11   2 -11    1.38    0.77
  11  -2 -11    1.36    0.78
 -11   2  11    2.78    0.92
 -11  -2 -11    1.28    0.82
  11  -2  11    1.78    0.78
  11   2 -11    1.48    0.91
 -11   2  11    1.21    0.79
  11  -2  11    2.20    0.99
 -11  -2 -11    0.39    0.77
  11   2 -11    0.95    0.77
 -11   2  11    0.45    0.70
   0  -2 -12   -0.37    0.48
   0  -2  12    0.83    0.43
   0   2 -12    0.05    0.53
   0  -2  12    0.48    0.35
   0  -2  12   -0.90    0.47
   0   2  12    1.12    0.53
   0   2  12    0.50    0.45
   0   2 -12    1.13    0.56
   0  -2 -12    0.71    0.44
   0  -2 -12    0.41    0.47
   0   2  12    0.57    0.34
   0  -2 -12    1.45    0.64
   0   2 -12    0.70    0.56
   0   2 -12    0.70    0.50
   1  -2 -12    1.17    0.46
  -1   2 -12    1.91    0.62
  -1  -2  12    0.80    0.43
  -1  -2  12    1.26    0.58
  -1   2 -12    1.01    0.53
   1  -2 -12   -0.11    0.52
   1  -2 -12    1.15    0.68
  -1   2 -12    1.64    0.61
  -1  -2  12    0.55    0.40
  -1   2 -12    1.17    0.56
   1   2  12    0.74    0.49
   1  -2 -12    1.18    0.54
   1   2  12    0.68    0.50
   1   2 -12    0.75    0.55
  -1   2  12    1.21    0.52
   1   2 -12    1.10    0.60
  -1   2  12    0.52    0.38
   1   2 -12    0.73    0.56
  -1   2  12    0.33    0.45
   1   2 -12    0.30    0.44
  -1  -2 -12    1.35    0.53
   1  -2  12    0.86    0.35
  -1  -2 -12    0.44    0.55
  -1  -2 -12    0.79    0.48
  -1  -2 -12    1.08    0.64
   1  -2  12    1.05    0.57
   1  -2  12    0.81    0.45
  -2  -2  12    6.73    0.71
   2   2  12    6.69    0.83
  -2   2 -12    5.85    0.82
   2  -2 -12    5.50    0.79
   2  -2 -12    5.92    0.81
  -2   2 -12    6.63    0.82
   2   2  12    6.55    0.80
   2  -2 -12    5.72    0.67
   2  -2 -12    6.44    0.93
  -2   2 -12    5.78    0.86
  -2   2 -12    7.14    0.86
  -2  -2  12    6.40    0.83
  -2  -2 -12    6.55    0.85
  -2  -2 -12    5.90    0.87
  -2   2  12    6.48    0.86
   2  -2  12    6.79    0.81
   2  -2  12    6.25    0.75
  -2  -2 -12    5.61    0.76
  -2  -2 -12    6.10    0.85
   2   2 -12    6.62    0.73
   2   2 -12    7.85    0.88
  -2   2  12    6.90    0.71
   2   2 -12    6.62    0.91
   2   2 -12    6.12    0.84
   3   2  12    2.72    0.65
  -3   2 -12    2.65    0.69
   3  -2 -12    3.52    0.81
   3  -2 -12    3.24    0.66
  -3   2 -12    2.60    0.65
  -3   2 -12    4.17    0.74
  -3  -2  12    4.29    0.76
  -3   2 -12    3.80    0.75
   3  -2 -12    2.61    0.77
   3   2  12    3.12    0.65
  -3  -2  12    3.88    0.64
   3  -2 -12    5.39    0.78
  -3  -2 -12    4.39    0.82
   3   2 -12    3.72    0.76
   3   2 -12    3.39    0.66
   3   2 -12    4.00    0.60
  -3  -2 -12    3.17    0.65
   3  -2  12    2.37    0.61
  -3  -2 -12    3.60    0.70
  -3  -2 -12    3.63    0.74
  -3   2  12    3.11    0.59
   3   2 -12    5.40    0.78
   3  -2  12    2.83    0.61
  -3   2  12    3.60    0.73
   4   2  12   -0.15    0.53
   4  -2 -12    0.74    0.69
   4   2  12    0.81    0.55
  -4  -2  12    1.03    0.63
   4   2  12   -0.38    0.42
   4  -2 -12   -0.35    0.50
  -4   2 -12   -0.39    0.50
  -4   2 -12    0.23    0.55
   4  -2 -12   -0.11    0.48
  -4   2 -12    0.19    0.54
  -4  -2  12    0.65    0.48
  -4   2 -12   -0.21    0.54
  -4   2  12    0.40    0.48
   4  -2  12   -0.09    0.46
   4   2 -12    0.42    0.59
  -4   2  12    0.62    0.60
  -4  -2 -12    0.50    0.56
   4   2 -12    0.28    0.42
  -4  -2 -12    0.83    0.58
  -4  -2 -12    1.01    0.55
   4   2 -12    0.04    0.51
  -4  -2 -12    0.67    0.56
   4  -2  12    0.04    0.46
   4   2 -12    0.17    0.47
   5  -2 -12    1.25    0.74
  -5  -2  12    2.56    0.65
  -5  -2  12    1.73    0.71
   5   2  12    1.07    0.53
  -5   2 -12    1.95    0.72
  -5   2 -12    1.80    0.68
   5  -2 -12    2.37    0.60
  -5   2 -12    2.45    0.70
   5   2  12    1.29    0.68
   5   2  12    1.75    0.64
   5  -2 -12    2.35    0.67
  -5   2 -12    1.45    0.62
   5  -2 -12    1.26    0.47
  -5  -2 -12    1.35    0.61
  -5  -2 -12    2.20    0.71
   5   2 -12    1.05    0.68
  -5  -2 -12    2.37    0.74
  -5   2  12    0.94    0.66
  -5  -2 -12    2.22    0.60
   5  -2  12    2.57    0.62
   5   2 -12    2.06    0.69
  -5   2  12    2.03    0.62
   5  -2  12    2.31    0.61
   5   2 -12    1.80    0.57
   6  -2 -12   -0.37    0.52
  -6  -2  12    0.66    0.61
   6  -2 -12   -0.02    0.61
  -6   2 -12    0.76    0.60
  -6   2 -12    1.24    0.65
   6   2  12    0.91    0.60
   6  -2 -12    1.55    0.54
  -6   2 -12    1.34    0.59
  -6   2 -12    1.56    0.66
  -6  -2  12    2.42    0.72
   6   2  12    1.30    0.54
   6   2  12    0.58    0.64
  -6   2  12    1.03    0.66
  -6   2  12    1.10    0.61
  -6  -2 -12    1.26    0.66
   6   2 -12    1.72    0.67
   6  -2  12    1.40    0.55
   6  -2  12    1.12    0.57
  -6  -2 -12    0.75    0.60
  -6  -2 -12    0.88    0.66
   6   2 -12    1.64    0.69
  -6  -2 -12    0.28    0.66
  -7   2 -12    0.23    0.62
  -7  -2  12    0.11    0.47
  -7   2 -12    0.20    0.62
   7  -2 -12   -0.40    0.66
  -7   2 -12   -0.40    0.59
  -7  -2  12    0.13    0.63
   7  -2 -12    0.47    0.54
   7   2  12   -0.86    0.63
  -7   2 -12   -0.22    0.59
   7   2  12    0.26    0.62
   7  -2 -12    0.19    0.64
   7   2  12   -0.20    0.44
  -7  -2  12   -1.41    0.51
  -7   2  12   -0.10    0.49
   7  -2  12    0.04    0.53
  -7  -2 -12   -0.07    0.62
   7   2 -12   -0.08    0.69
   7  -2  12   -0.44    0.65
  -7  -2 -12   -0.64    0.57
   7   2 -12   -0.43    0.61
  -7   2  12   -0.17    0.62
  -7  -2 -12    0.14    0.56
  -7   2  12    0.46    0.60
   7  -2  12    0.08    0.45
   8  -2 -12    3.41    0.81
  -8  -2  12    3.49    0.86
  -8   2 -12    3.38    0.87
  -8   2 -12    2.61    0.74
  -8  -2  12    3.32    0.81
  -8  -2  12    4.24    0.75
  -8   2 -12    2.06    0.77
  -8   2 -12    5.42    0.95
   8  -2 -12    5.03    0.99
   8  -2 -12    2.52    0.72
   8   2  12    4.22    0.98
   8   2  12    1.68    0.75
   8  -2  12    4.21    0.96
   8   2 -12    4.48    0.86
  -8   2  12    3.66    0.74
   8  -2  12    3.16    0.76
  -8  -2 -12    2.63    0.78
  -8   2  12    4.38    0.85
  -8  -2 -12    5.64    1.01
  -8  -2 -12    3.83    0.81
   8  -2  12    2.42    0.60
   8   2 -12    4.39    0.95
  -8   2  12    2.22    0.80
   9   2  12    5.53    1.02
   9   2  12   11.38    1.35
  -9  -2  12    7.94    0.96
   9  -2 -12    8.78    1.20
  -9  -2  12    7.88    1.12
   9  -2 -12    8.16    1.07
  -9   2 -12    9.52    1.21
  -9  -2  12    9.20    1.09
  -9   2 -12    7.73    1.14
  -9   2 -12    8.46    1.11
  -9  -2 -12    7.73    1.05
   9   2 -12    7.41    1.04
   9  -2  12    7.66    1.08
  -9   2  12    9.51    1.18
   9  -2  12    9.62    1.28
  -9  -2 -12   10.99    1.24
  -9   2  12    9.30    1.13
   9   2 -12    9.44    1.18
  -9   2  12   11.29    1.13
  -9  -2 -12    8.55    1.21
 -10  -2  12    5.78    1.04
 -10   2 -12    5.58    1.01
 -10  -2  12    3.52    0.86
  10  -2 -12    5.65    1.01
  10  -2 -12    4.28    1.08
 -10  -2  12    6.83    0.99
 -10   2 -12    6.13    1.02
  10   2  12    2.90    0.89
  10   2  12    6.82    1.20
 -10   2 -12    4.14    0.86
 -10   2  12    3.68    0.93
 -10  -2 -12    4.93    1.07
  10   2 -12    6.19    1.13
 -10  -2 -12    3.44    0.82
 -10  -2 -12    4.09    0.96
  10  -2  12    5.59    1.19
 -10   2  12    5.84    0.98
 -10   2  12    4.50    0.99
  10   2 -12    3.00    0.84
  10  -2  12    3.39    0.88
   0  -2 -13    0.23    0.55
   0   2 -13   -0.15    0.55
   0  -2 -13    0.44    0.65
   0   2 -13   -0.54    0.51
   0  -2  13    0.32    0.44
   0  -2 -13    0.13    0.45
   0   2 -13    0.42    0.59
   0   2 -13    0.47    0.50
   0   2  13    0.98    0.58
   0   2  13   -0.67    0.44
   0  -2 -13    0.50    0.56
   0  -2  13   -0.25    0.37
   0  -2  13    0.60    0.58
   1  -2 -13    0.67    0.45
  -1   2 -13    0.22    0.54
  -1   2 -13    0.45    0.56
  -1   2 -13    1.40    0.59
   1  -2 -13    0.97    0.55
  -1   2 -13    1.84    0.64
  -1  -2  13    1.45    0.64
   1   2  13   -0.09    0.50
   1  -2 -13    0.53    0.69
   1  -2 -13    0.48    0.57
  -1  -2  13    0.81    0.44
   1   2  13    1.63    0.62
  -1   2  13    0.71    0.53
  -1   2  13    1.24    0.60
  -1  -2 -13   -0.09    0.55
   1   2 -13   -0.16    0.46
   1   2 -13    0.64    0.61
   1  -2  13    0.51    0.55
  -1   2  13    1.49    0.45
   1   2 -13    0.93    0.58
   1  -2  13    0.72    0.48
  -1  -2 -13    1.70    0.56
  -1  -2 -13    0.93    0.55
  -1  -2 -13    0.73    0.61
   1   2 -13    0.46    0.62
  -2  -2  13    0.01    0.55
  -2   2 -13    0.27    0.55
   2   2  13    0.55    0.53
   2  -2 -13    0.43    0.59
   2   2  13    0.00    0.50
   2  -2 -13    0.13    0.67
  -2   2 -13   -0.27    0.54
  -2   2 -13   -0.54    0.50
  -2  -2  13   -0.11    0.44
  -2   2 -13    0.27    0.59
   2  -2 -13    1.25    0.61
   2  -2 -13    0.84    0.55
  -2  -2 -13   -0.10    0.50
   2   2 -13   -0.84    0.53
  -2  -2 -13    0.52    0.57
  -2  -2 -13    0.17    0.55
  -2   2  13    0.68    0.44
   2   2 -13   -0.20    0.44
   2   2 -13   -0.30    0.51
   2   2 -13    0.12    0.60
  -2   2  13   -0.08    0.57
   2  -2  13    0.22    0.47
   2  -2  13   -0.03    0.52
  -2  -2 -13    0.08    0.54
   3  -2 -13    0.87    0.57
  -3   2 -13   -0.58    0.49
  -3   2 -13    1.19    0.60
  -3   2 -13    0.37    0.58
   3  -2 -13    0.47    0.60
  -3   2 -13    0.78    0.62
   3   2  13   -0.42    0.48
   3  -2 -13    0.36    0.71
   3   2  13    0.31    0.50
  -3  -2  13    0.28    0.60
   3  -2  13    0.05    0.46
  -3  -2 -13   -0.04    0.63
  -3  -2 -13    0.40    0.58
  -3  -2 -13    0.60    0.57
  -3   2  13    0.18    0.59
   3   2 -13   -0.43    0.57
   3   2 -13    0.27    0.55
   3  -2  13    0.87    0.56
   3   2 -13    1.05    0.66
  -3   2  13    0.22    0.44
   3   2 -13    0.09    0.43
  -3  -2 -13   -0.36    0.56
   4  -2 -13    2.51    0.81
   4  -2 -13    1.38    0.61
   4   2  13    1.32    0.59
   4   2  13    1.63    0.68
   4  -2 -13    0.83    0.62
  -4   2 -13    2.15    0.71
  -4   2 -13    2.48    0.73
  -4   2 -13    1.92    0.69
  -4  -2  13    1.13    0.69
  -4  -2  13    2.74    0.65
  -4   2 -13    2.41    0.72
   4   2  13    1.64    0.62
  -4  -2 -13    1.85    0.66
   4   2 -13    1.38    0.72
   4  -2  13    1.36    0.56
   4   2 -13    1.17    0.57
  -4  -2 -13    0.49    0.60
  -4   2  13    0.83    0.55
   4   2 -13    1.19    0.65
   4  -2  13    1.15    0.60
  -4  -2 -13    1.13    0.63
  -4  -2 -13    0.65    0.69
  -4   2  13    0.96    0.68
  -5  -2  13    0.68    0.57
  -5  -2  13    0.78    0.68
   5  -2 -13    1.06    0.65
  -5   2 -13    0.74    0.61
   5  -2 -13    1.20    0.58
  -5   2 -13    1.16    0.60
   5   2  13    1.98    0.74
   5   2  13    0.92    0.64
  -5   2 -13    1.30    0.70
   5  -2 -13    0.87    0.69
   5   2  13    1.72    0.56
  -5   2 -13    0.95    0.65
   5  -2  13    1.79    0.61
  -5  -2 -13    0.90    0.69
  -5  -2 -13    2.55    0.73
  -5  -2 -13    1.36    0.66
   5  -2  13    0.83    0.55
   5   2 -13    1.39    0.72
  -5   2  13    0.55    0.67
   5   2 -13    1.07    0.68
  -5  -2 -13    1.08    0.65
  -5   2  13    1.18    0.61
   6  -2 -13   -0.58    0.59
  -6   2 -13   -0.67    0.54
  -6   2 -13    0.48    0.66
  -6  -2  13    0.67    0.70
   6   2  13    0.82    0.65
   6  -2 -13   -0.80    0.62
   6   2  13   -0.44    0.66
   6   2  13   -0.30    0.48
  -6   2 -13   -0.31    0.61
  -6  -2  13   -1.03    0.52
  -6   2 -13    1.06    0.71
  -6  -2 -13   -0.35    0.65
   6   2 -13    0.53    0.66
  -6  -2 -13   -0.15    0.61
  -6   2  13   -0.47    0.53
   6  -2  13   -0.45    0.47
  -6  -2 -13    0.77    0.71
   6  -2  13   -0.17    0.54
   6   2 -13   -0.59    0.68
  -6   2  13    0.03    0.68
  -7   2 -13   -1.35    0.63
  -7   2 -13   -0.48    0.62
  -7  -2  13   -0.19    0.64
  -7   2 -13   -0.09    0.57
   7   2  13    0.56    0.65
  -7   2 -13    0.20    0.60
   7  -2 -13   -0.57    0.60
   7  -2 -13    0.51    0.72
  -7  -2  13   -0.18    0.65
   7   2  13   -0.02    0.49
   7   2  13   -0.52    0.69
  -7  -2 -13    1.19    0.72
   7   2 -13   -0.55    0.63
  -7  -2 -13    0.55    0.68
   7   2 -13   -1.64    0.59
  -7   2  13   -0.64    0.63
  -7  -2 -13   -0.34    0.59
  -7   2  13    1.07    0.66
   7  -2  13   -0.19    0.52
   7  -2  13   -0.27    0.56
   7  -2  13    0.10    0.77
  -8   2 -13    1.61    0.72
  -8   2 -13    0.21    0.72
   8   2  13   -0.08    0.66
   8  -2 -13   -0.66    0.80
   8   2  13    1.79    0.91
  -8   2 -13    0.21    0.74
  -8  -2  13    0.23    0.73
   8  -2 -13    1.44    0.74
  -8  -2  13    1.00    0.75
  -8   2 -13    1.46    0.77
   8   2 -13   -1.40    0.63
  -8  -2 -13    1.35    0.73
   8   2 -13   -0.74    0.76
  -8  -2 -13    0.15    0.67
  -8   2  13    0.14    0.73
   8  -2  13    0.00    0.63
  -8  -2 -13    1.34    0.79
  -8   2  13    0.40    0.68
   8  -2  13    0.44    0.85
   9   2  13    0.08    0.72
  -9   2 -13    0.99    0.77
  -9   2 -13    0.15    0.73
  -9   2 -13    1.05    0.73
  -9  -2  13    1.47    0.79
   9  -2 -13    0.99    0.72
   9   2  13    0.92    0.88
   9  -2 -13    0.32    0.76
  -9  -2  13    0.88    0.76
  -9  -2 -13    0.73    0.82
   9   2 -13    1.27    0.77
  -9  -2 -13    0.97    0.70
  -9   2  13    0.99    0.75
  -9   2  13    1.03    0.78
   9   2 -13    1.09    0.88
  -9  -2 -13    1.03    0.76
   9  -2  13    1.10    0.94
   0   2 -14   -0.42    0.52
   0  -2 -14    0.66    0.67
   0   2 -14   -0.61    0.60
   0   2 -14   -0.63    0.55
   0  -2 -14   -1.02    0.63
   0  -2 -14    0.07    0.58
   0   2 -14   -0.80    0.48
   0   2  14   -1.40    0.50
   0  -2 -14   -0.32    0.49
   0  -2  14   -0.28    0.59
   0   2  14    0.30    0.53
   1  -2 -14   -0.39    0.56
  -1   2 -14   -0.23    0.59
  -1   2 -14   -0.46    0.63
   1   2  14   -0.37    0.48
  -1   2 -14    0.55    0.59
   1   2  14   -0.06    0.57
   1  -2 -14    0.35    0.58
   1  -2 -14   -0.79    0.66
   1  -2 -14   -0.14    0.64
  -1  -2  14   -0.85    0.54
  -1   2 -14   -0.06    0.55
  -1  -2 -14    0.17    0.62
   1  -2  14    1.02    0.66
  -1  -2 -14    0.29    0.53
   1   2 -14   -0.35    0.60
  -1   2  14   -0.37    0.46
  -1  -2 -14   -0.20    0.66
   1   2 -14    0.09    0.65
   1   2 -14    1.14    0.66
  -1  -2 -14    0.37    0.61
   1   2 -14   -0.38    0.52
  -1   2  14   -0.88    0.58
   2  -2 -14   -0.20    0.72
  -2  -2  14    0.40    0.47
  -2   2 -14   -0.32    0.61
   2   2  14    0.25    0.56
  -2  -2  14    1.59    0.71
   2  -2 -14    1.27    0.63
  -2   2 -14    0.62    0.62
   2  -2 -14   -0.76    0.53
  -2   2 -14   -0.89    0.59
   2   2  14    0.15    0.55
  -2   2 -14    0.23    0.55
   2   2 -14   -0.23    0.49
   2   2 -14    0.31    0.64
   2   2 -14   -0.22    0.56
  -2  -2 -14   -0.61    0.58
  -2   2  14    0.71    0.68
   2  -2  14   -0.50    0.54
   2   2 -14    0.83    0.62
  -2  -2 -14   -0.65    0.55
  -2  -2 -14   -0.71    0.50
  -2  -2 -14   -0.50    0.57
  -2   2  14    0.62    0.50
   3  -2 -14    4.41    0.91
  -3  -2  14    3.75    0.70
  -3   2 -14    4.34    0.84
   3  -2 -14    4.26    0.83
   3   2  14    5.92    0.90
  -3   2 -14    3.61    0.84
   3   2  14    4.46    0.80
  -3   2 -14    3.40    0.78
  -3  -2  14    3.33    0.88
  -3   2 -14    2.22    0.75
   3   2  14    4.19    0.81
   3  -2 -14    3.39    0.78
  -3  -2 -14    3.65    0.89
  -3   2  14    4.60    0.70
  -3  -2 -14    3.60    0.78
  -3  -2 -14    4.70    0.86
  -3  -2 -14    4.59    0.88
   3   2 -14    4.45    0.85
   3   2 -14    5.26    0.94
  -3   2  14    3.44    0.85
   3   2 -14    2.10    0.70
   3  -2  14    2.78    0.74
  -4  -2  14    3.09    0.72
   4   2  14    3.75    0.75
   4  -2 -14    2.12    0.74
  -4   2 -14    3.14    0.79
  -4   2 -14    2.99    0.82
  -4   2 -14    3.37    0.80
  -4   2 -14    3.04    0.88
   4   2  14    3.24    0.76
   4   2  14    1.68    0.76
  -4  -2  14    2.92    0.81
   4  -2 -14    3.27    0.78
   4  -2 -14    4.27    0.98
  -4   2  14    1.88    0.77
   4   2 -14    4.25    0.92
  -4  -2 -14    3.50    0.82
  -4  -2 -14    2.69    0.77
  -4  -2 -14    3.81    0.88
   4   2 -14    3.08    0.75
   4  -2  14    3.26    0.74
  -4  -2 -14    2.89    0.80
   4   2 -14    3.69    0.88
  -4   2  14    3.16    0.68
  -5  -2  14    0.38    0.60
  -5  -2  14    0.98    0.75
   5   2  14    0.69    0.58
   5  -2 -14    1.52    0.66
   5   2  14    0.41    0.60
  -5   2 -14    1.08    0.74
  -5   2 -14    1.90    0.70
  -5   2 -14    0.69    0.72
   5   2  14    0.84    0.74
   5  -2 -14    1.30    0.71
  -5   2 -14    2.12    0.74
   5  -2 -14    0.22    0.82
   5   2 -14    1.14    0.76
  -5  -2 -14    0.94    0.69
   5   2 -14   -0.07    0.68
  -5   2  14    1.05    0.63
  -5  -2 -14    0.84    0.67
  -5   2  14    0.82    0.75
  -5  -2 -14    1.56    0.72
   5  -2  14    1.29    0.63
  -5  -2 -14    2.18    0.84
   6   2  14   -0.14    0.65
  -6   2 -14   -0.05    0.58
   6   2  14    0.55    0.74
   6  -2 -14    0.27    0.64
  -6  -2  14   -0.54    0.71
  -6  -2  14    1.10    0.67
   6   2  14    0.25    0.56
   6  -2 -14    1.10    0.88
  -6   2 -14    0.46    0.62
  -6   2 -14    0.38    0.66
  -6   2 -14    0.45    0.71
  -6  -2 -14    0.32    0.65
  -6  -2 -14    0.98    0.78
  -6   2  14    0.08    0.70
   6  -2  14    0.07    0.57
   6   2 -14    0.40    0.77
   6   2 -14   -0.17    0.70
  -6   2  14   -0.74    0.56
  -6  -2 -14    0.29    0.75
  -7  -2  14    0.72    0.78
  -7   2 -14    0.43    0.69
  -7  -2  14    0.15    0.68
  -7   2 -14    0.35    0.76
  -7   2 -14   -0.73    0.72
   7  -2 -14   -0.55    0.69
   7  -2 -14    0.17    0.84
   7   2  14    0.33    0.78
  -7   2 -14    0.18    0.68
   7   2  14   -0.35    0.63
   7   2 -14    1.01    0.75
   7   2 -14   -0.17    0.78
  -7   2  14    0.20    0.74
  -7  -2 -14   -0.21    0.67
  -7   2  14    0.12    0.61
   7  -2  14    0.52    0.82
  -7  -2 -14   -0.15    0.69
  -7  -2 -14    0.99    0.81
   7  -2  14   -0.13    0.56
   0  -2 -15    0.25    0.64
   0   2 -15   -1.09    0.58
   0  -2 -15    0.38    0.80
   0  -2  15    0.71    0.69
   0   2 -15    1.13    0.74
   0   2  15    0.08    0.68
   0   2 -15    0.30    0.60
   0  -2 -15    0.23    0.71
   0   2 -15    0.20    0.69
   0   2  15    0.59    0.61
   1  -2 -15   -0.45    0.64
  -1   2 -15   -0.35    0.58
   1  -2 -15    1.12    0.84
  -1   2 -15    0.57    0.65
   1   2  15    0.56    0.59
   1  -2 -15   -1.06    0.54
  -1   2 -15   -0.21    0.63
   1   2  15    0.35    0.66
  -1  -2  15   -0.64    0.68
  -1   2 -15    0.25    0.69
   1   2 -15    0.39    0.73
  -1  -2 -15    0.55    0.67
   1  -2  15    1.11    0.72
   1   2 -15    0.20    0.58
  -1  -2 -15    0.83    0.77
  -1   2  15   -0.11    0.54
  -1  -2 -15   -0.30    0.52
   1   2 -15   -0.47    0.66
  -1  -2 -15    0.60    0.74
   1   2 -15    0.80    0.72
  -1   2  15   -0.72    0.65
   2  -2 -15    0.24    0.67
  -2   2 -15   -0.62    0.63
   2  -2 -15   -0.24    0.78
   2   2  15   -0.12    0.63
   2   2  15    0.33    0.61
   2  -2 -15   -0.26    0.64
  -2  -2  15    1.34    0.78
  -2   2 -15    1.14    0.73
  -2   2 -15    0.13    0.62
  -2   2 -15   -0.29    0.64
   2  -2  15    0.91    0.69
   2   2 -15    0.04    0.69
  -2   2  15    0.37    0.73
  -2  -2 -15    0.14    0.58
  -2  -2 -15    0.44    0.65
  -2  -2 -15   -0.70    0.69
   2   2 -15    0.41    0.63
  -2  -2 -15   -0.57    0.66
   2   2 -15    0.56    0.77
   3   2  15    1.14    0.70
  -3  -2  15   -0.55    0.70
   3  -2 -15   -0.10    0.62
   3   2  15   -0.75    0.64
  -3   2 -15   -0.43    0.62
  -3   2 -15   -0.66    0.61
  -3   2 -15    0.16    0.70
   3  -2 -15   -1.00    0.76
  -3   2 -15   -0.65    0.66
   3  -2 -15   -0.64    0.64
  -3  -2  15    0.88    0.56
   3   2  15    0.33    0.60
  -3   2  15   -0.22    0.70
  -3  -2 -15   -0.45    0.70
   3   2 -15    1.31    0.70
  -3  -2 -15   -0.52    0.72
   3   2 -15   -0.61    0.70
   3  -2  15    0.08    0.61
  -3  -2 -15    0.23    0.67
  -3  -2 -15   -0.10    0.62
   3   2 -15   -0.45    0.58
   4  -2 -15   -0.55    0.64
  -4  -2  15    0.14    0.55
   4   2  15    0.51    0.66
  -4   2 -15    0.62    0.66
  -4   2 -15   -0.37    0.71
   4   2  15    0.88    0.68
   4  -2 -15    1.90    0.92
  -4  -2  15    0.34    0.77
   4  -2 -15   -0.47    0.62
  -4   2 -15   -1.00    0.64
   4   2  15    0.22    0.68
  -4   2 -15   -1.02    0.61
  -4  -2 -15   -0.11    0.73
[truncated: 6,242,353 more chars]
